# Supplementary material for: 6-Formyl-2-meth­oxy-3-nitro­phenyl 4-toluene­sulfonate
Source: Acta Crystallogr Sect E Struct Rep Online. 2008 Sep 30;64(Pt 10):o2046. doi: 10.1107/S1600536808029711 (PMC2959389; doi:10.1107/S1600536808029711)
Supplement: Supplementary file 2 [file e-64-o2046-Isup2.hkl]

#
# h,k,l, Fc-squared, Fo-squared, sigma(Fo-squared) and status flag
#
data_I
_shelx_title ' PTNV_m in P-1'
_shelx_refln_list_code          4
_shelx_F_calc_maximum      128.19
_exptl_crystal_F_000       364.00
_reflns_d_resolution_high  0.7559
 
loop_
 _symmetry_equiv_pos_as_xyz
 'x, y, z'
 '-x, -y, -z'
 
_cell_length_a     8.1883
_cell_length_b     9.5511
_cell_length_c    10.5305
_cell_angle_alpha  86.022
_cell_angle_beta   87.294
_cell_angle_gamma  73.588
 
_shelx_F_squared_multiplier     1.000
 
loop_
 _refln_index_h
 _refln_index_k
 _refln_index_l
 _refln_F_squared_calc
 _refln_F_squared_meas
 _refln_F_squared_sigma
 _refln_observed_status
   1   0   0      838.93      877.33      5.82 o
   2   0   0    11368.98    10686.63    174.63 o
   3   0   0       22.14       18.15      0.48 o
   4   0   0      188.32      181.35      1.95 o
   5   0   0      156.92      158.61      1.95 o
   6   0   0        0.51        0.56      0.41 o
   7   0   0      365.43      352.32      4.57 o
   8   0   0       20.59       23.61      1.51 o
   9   0   0       36.55       32.46      1.84 o
  10   0   0        0.04        0.80      1.24 o
  -9   1   0       34.55       30.04      2.62 o
  -8   1   0       78.08       81.74      2.22 o
  -7   1   0        4.84        4.38      0.74 o
  -6   1   0       91.33       88.18      2.58 o
  -5   1   0        0.05        0.10      0.29 o
  -4   1   0      223.35      217.99      2.25 o
  -3   1   0       99.88      117.43      1.38 o
  -2   1   0     1236.77     1258.68      8.24 o
  -1   1   0     2596.55     2703.94     20.33 o
   0   1   0     4579.47     4028.57     47.92 o
   1   1   0     1440.96     1508.33     11.08 o
   2   1   0     2276.00     2421.58     15.22 o
   3   1   0      303.91      261.98      2.28 o
   4   1   0       37.10       44.93      0.85 o
   5   1   0      205.86      189.41      2.17 o
   6   1   0        7.48       10.23      0.67 o
   7   1   0       74.22       70.79      1.79 o
   8   1   0        8.13        8.31      0.99 o
   9   1   0       50.75       51.52      2.73 o
  10   1   0        6.91        6.90      1.16 o
  -9   2   0       13.29       12.17      1.33 o
  -8   2   0       41.70       39.54      2.01 o
  -7   2   0       43.63       42.26      2.68 o
  -6   2   0       14.69       12.46      1.39 o
  -5   2   0      390.24      383.59      4.41 o
  -4   2   0      193.44      197.48      2.19 o
  -3   2   0     1234.52     1292.63      8.80 o
  -2   2   0       30.58       47.48      0.76 o
  -1   2   0     3411.18     3466.54     21.65 o
   0   2   0     1820.54     1952.87     14.17 o
   1   2   0     2246.82     2296.56     14.46 o
   2   2   0     1213.33     1217.80      9.35 o
   3   2   0       84.49       74.48      1.09 o
   4   2   0     1040.76     1093.58      7.63 o
   5   2   0      103.72      104.01      1.49 o
   6   2   0        1.91        2.87      0.36 o
   7   2   0       12.60       12.55      1.07 o
   8   2   0       29.13       28.17      1.60 o
   9   2   0        0.46        0.66      0.69 o
  10   2   0       29.46       28.53      1.88 o
  -9   3   0        1.90        2.28      0.98 o
  -8   3   0        0.48        0.76      0.81 o
  -7   3   0       22.11       21.90      1.49 o
  -6   3   0       94.84       84.62      4.61 o
  -5   3   0       69.07       63.18      1.91 o
  -4   3   0      137.60      135.69      1.80 o
  -3   3   0      200.62      194.09      2.08 o
  -2   3   0        1.20        2.32      0.26 o
  -1   3   0       26.34       27.15      2.54 o
   0   3   0     1392.95     1335.27     10.15 o
   1   3   0       66.70       59.81      0.81 o
   2   3   0      844.83      841.90      5.85 o
   3   3   0      146.08      180.48      2.60 o
   4   3   0      316.44      334.13      2.91 o
   5   3   0        7.06        7.78      0.60 o
   6   3   0       80.67       82.50      1.78 o
   7   3   0       13.46       15.37      1.17 o
   8   3   0       12.55       12.03      1.16 o
   9   3   0       58.89       58.61      2.47 o
  10   3   0       20.32       17.71      1.58 o
  -8   4   0        4.97        3.50      1.00 o
  -7   4   0        4.18        3.98      0.97 o
  -6   4   0       63.51       58.36      2.23 o
  -5   4   0       70.96       66.50      2.24 o
  -4   4   0      468.81      479.79      5.11 o
  -3   4   0      419.30      437.34      5.61 o
  -2   4   0       18.30       18.06      0.54 o
  -1   4   0       81.47       86.24      1.48 o
   0   4   0      351.40      344.87      3.47 o
   1   4   0       26.73       30.61      0.64 o
   2   4   0      403.90      415.49      3.34 o
   3   4   0      107.70       94.93      1.73 o
   4   4   0       29.59       30.62      1.47 o
   5   4   0        0.25       -0.26      0.30 o
   6   4   0        1.29        1.11      0.44 o
   7   4   0       14.12       14.63      0.88 o
   8   4   0       11.75       12.07      1.54 o
   9   4   0       72.93       73.24      4.60 o
  10   4   0        0.31        0.33      1.40 o
  -8   5   0       21.47       23.38      1.81 o
  -7   5   0        9.91       12.03      2.65 o
  -6   5   0       21.05       20.30      2.31 o
  -5   5   0       79.64       83.01      2.63 o
  -4   5   0        0.49        0.17      0.55 o
  -3   5   0      110.12      104.59      2.33 o
  -2   5   0       38.71       37.78      1.11 o
  -1   5   0       56.83       50.93      1.23 o
   0   5   0      129.05      129.66      1.99 o
   1   5   0      206.19      278.74      2.63 o
   2   5   0      209.13      274.38      2.61 o
   3   5   0       71.14       86.53      1.19 o
   4   5   0       10.75        6.13      0.56 o
   5   5   0       24.79       27.56      1.05 o
   6   5   0        0.03        0.68      0.39 o
   7   5   0       43.07       40.45      1.43 o
   8   5   0       11.59        6.91      1.87 o
   9   5   0        3.99        2.32      1.50 o
  10   5   0        1.58        2.97      0.95 o
  -7   6   0        4.69        5.13      0.97 o
  -6   6   0        4.72        3.84      0.93 o
  -5   6   0        5.45        5.97      0.99 o
  -4   6   0        5.55        5.63      0.83 o
  -3   6   0        1.68        1.52      0.57 o
  -2   6   0       49.61       48.20      1.37 o
  -1   6   0      109.48      112.24      2.07 o
   0   6   0       48.96       56.93      1.37 o
   1   6   0       31.28       27.38      0.73 o
   2   6   0        0.15        1.43      0.26 o
   3   6   0       74.18       78.88      1.67 o
   4   6   0      647.49      623.61      6.35 o
   5   6   0      280.56      271.35      3.77 o
   6   6   0       68.27       65.25      1.83 o
   7   6   0       30.13       30.36      1.52 o
   8   6   0        0.54        0.72      0.71 o
   9   6   0       16.27       14.23      1.77 o
  10   6   0       13.13       10.37      1.32 o
  -6   7   0        0.53        1.40      0.88 o
  -5   7   0        0.11        1.35      0.66 o
  -4   7   0       62.76       66.76      2.44 o
  -3   7   0       82.50       88.12      2.58 o
  -2   7   0       13.38       17.26      0.97 o
  -1   7   0       34.32       33.48      1.55 o
   0   7   0        6.53        5.58      0.56 o
   1   7   0       35.50       34.53      1.13 o
   2   7   0       12.08       10.49      0.62 o
   3   7   0       22.02       21.81      0.95 o
   4   7   0      209.35      180.07      2.95 o
   5   7   0        3.05        2.72      0.58 o
   6   7   0        2.12        1.68      0.74 o
   7   7   0       75.57       75.15      2.50 o
   8   7   0       31.00       33.23      1.90 o
   9   7   0       10.33        9.01      1.22 o
  10   7   0       12.51       12.60      1.90 o
  -5   8   0        0.08        1.52      0.95 o
  -4   8   0       20.90       20.19      1.47 o
  -3   8   0       16.25       17.24      1.32 o
  -2   8   0        4.17        4.63      0.90 o
  -1   8   0       57.97       59.89      1.74 o
   0   8   0        1.30        1.34      0.51 o
   1   8   0       77.29       71.76      1.79 o
   2   8   0        8.08        7.82      0.89 o
   3   8   0      110.48      101.04      2.88 o
   4   8   0      149.97      150.54      2.80 o
   5   8   0       49.32       45.56      1.56 o
   6   8   0      186.54      187.03      3.41 o
   7   8   0        0.57        0.46      0.60 o
   8   8   0       98.60      102.10      2.68 o
   9   8   0       20.57       20.49      1.59 o
  -4   9   0        7.00        9.58      1.68 o
  -3   9   0        1.33        1.99      0.74 o
  -2   9   0        2.28        2.61      1.08 o
  -1   9   0       10.85       12.62      0.92 o
   0   9   0       34.05       32.04      1.35 o
   1   9   0       35.49       31.10      1.68 o
   2   9   0       35.96       30.73      1.61 o
   3   9   0        1.89        1.02      0.63 o
   4   9   0        1.63        1.65      0.67 o
   5   9   0       23.05       21.29      1.67 o
   6   9   0       49.92       54.99      2.00 o
   7   9   0       18.19       18.89      1.26 o
   8   9   0        7.02        8.16      0.99 o
   9   9   0       12.00       11.52      1.48 o
  -3  10   0        0.01        0.44      0.77 o
  -2  10   0        1.27        1.20      0.62 o
  -1  10   0        8.87        8.31      0.98 o
   0  10   0       29.05       28.99      2.66 o
   1  10   0       44.10       42.76      2.04 o
   2  10   0        6.35        7.82      1.08 o
   3  10   0        1.52        2.66      0.77 o
   4  10   0        0.46        0.13      0.66 o
   5  10   0        4.38        4.97      0.95 o
   6  10   0        3.70        2.49      0.94 o
   7  10   0       38.73       43.44      2.26 o
   8  10   0       38.24       39.79      2.23 o
  -2  11   0        3.57        4.98      1.50 o
  -1  11   0        7.73        6.41      1.09 o
   0  11   0        0.85        1.04      0.84 o
   1  11   0        2.77        1.72      0.84 o
   2  11   0        2.55        3.05      0.93 o
   3  11   0       11.02       16.90      1.49 o
   4  11   0       22.27       21.89      1.70 o
   5  11   0        1.79        3.62      1.00 o
   6  11   0        7.46        8.44      1.26 o
   7  11   0        0.95        2.66      1.46 o
   0  12   0        0.07       -0.27      1.28 o
   1  12   0        0.00        0.44      1.39 o
   2  12   0        4.52        5.30      1.25 o
   3  12   0        6.18        6.47      2.90 o
   4  12   0        1.53        1.44      1.03 o
  -4 -12   1        1.10        0.63      1.00 o
  -3 -12   1       11.95       12.18      1.37 o
  -2 -12   1        0.00        0.67      0.80 o
  -1 -12   1        6.06       10.71      1.84 o
  -7 -11   1       15.62       17.72      2.32 o
  -6 -11   1        6.30        5.68      1.21 o
  -5 -11   1        1.40        2.07      0.95 o
  -4 -11   1        4.30        4.48      1.02 o
  -3 -11   1        7.43        4.93      0.99 o
  -2 -11   1       17.89       21.33      1.60 o
  -1 -11   1        4.60        4.46      1.53 o
   0 -11   1        3.71        3.35      1.26 o
   1 -11   1        0.47        0.65      0.80 o
   2 -11   1        0.81        0.15      0.91 o
  -8 -10   1        9.73        9.38      1.38 o
  -7 -10   1       11.67       14.00      1.43 o
  -6 -10   1       35.20       39.61      2.11 o
  -5 -10   1        5.88        3.05      0.84 o
  -4 -10   1       19.43       19.15      1.64 o
  -3 -10   1       23.74       16.83      1.35 o
  -2 -10   1       48.69       43.78      2.10 o
  -1 -10   1        3.29        3.30      0.82 o
   0 -10   1       33.94       36.25      3.58 o
   1 -10   1        3.19        4.17      1.24 o
   2 -10   1        4.33        4.36      0.82 o
   3 -10   1        0.57        1.66      1.57 o
  -9  -9   1        1.29        2.39      1.39 o
  -8  -9   1       67.04       77.35      2.42 o
  -7  -9   1       25.30       27.96      1.43 o
  -6  -9   1       27.01       24.37      1.57 o
  -5  -9   1        2.15        4.00      0.77 o
  -4  -9   1        7.30        7.94      0.94 o
  -3  -9   1      114.94       93.44      2.87 o
  -2  -9   1        4.16        5.63      0.88 o
  -1  -9   1        6.98        6.88      0.93 o
   0  -9   1        3.75        4.23      0.87 o
   1  -9   1        0.03       -0.29      0.49 o
   2  -9   1        0.15       -0.31      0.51 o
   3  -9   1        0.00        0.55      0.65 o
   4  -9   1       24.02       24.99      2.27 o
  -9  -8   1        6.56        6.22      2.17 o
  -8  -8   1        0.67        0.54      0.82 o
  -7  -8   1       56.74       56.06      1.89 o
  -6  -8   1       32.36       34.73      1.43 o
  -5  -8   1       18.60       19.09      1.05 o
  -4  -8   1       70.95       64.23      2.97 o
  -3  -8   1      303.71      300.62      5.21 o
  -2  -8   1       14.03       16.35      1.19 o
  -1  -8   1       35.26       36.57      1.30 o
   0  -8   1       20.49       24.17      1.11 o
   1  -8   1        0.99        1.02      0.56 o
   2  -8   1       14.17       13.90      0.95 o
   3  -8   1        0.00        1.25      0.73 o
   4  -8   1        3.54        3.83      1.10 o
   5  -8   1       12.96       14.02      1.30 o
  -9  -7   1       28.54       31.67      1.96 o
  -8  -7   1       15.51       15.94      1.95 o
  -7  -7   1        2.10        2.21      0.60 o
  -6  -7   1       33.62       34.60      1.59 o
  -5  -7   1        2.37        2.83      0.52 o
  -4  -7   1        0.67        0.53      0.45 o
  -3  -7   1        0.85        1.68      0.43 o
  -2  -7   1        1.64        2.27      0.39 o
  -1  -7   1       31.89       28.00      1.06 o
   0  -7   1       20.93       22.59      0.99 o
   1  -7   1        9.01       11.59      0.78 o
   2  -7   1       79.00       75.34      1.89 o
   3  -7   1       13.83       12.52      0.89 o
   4  -7   1        1.61        0.28      0.61 o
   5  -7   1        2.55        2.64      0.80 o
   6  -7   1        0.93        0.60      1.15 o
 -10  -6   1       20.62       21.82      1.78 o
  -9  -6   1       19.54       21.03      1.60 o
  -8  -6   1       47.44       50.05      2.25 o
  -7  -6   1       10.00        8.55      1.13 o
  -6  -6   1       93.22       85.85      2.06 o
  -5  -6   1        6.75        8.37      0.90 o
  -4  -6   1      154.33      149.83      2.53 o
  -3  -6   1      177.24      183.27      2.70 o
  -2  -6   1       19.26       22.52      0.85 o
  -1  -6   1       87.98       97.36      1.81 o
   0  -6   1       57.86       69.58      1.55 o
   1  -6   1      294.56      299.30      3.73 o
   2  -6   1       25.04       22.46      0.99 o
   3  -6   1      159.84      148.15      2.64 o
   4  -6   1       18.74       21.23      1.05 o
   5  -6   1        3.28        3.43      0.84 o
   6  -6   1        0.32        0.67      0.99 o
   7  -6   1        2.92        4.51      1.12 o
 -10  -5   1       61.51       61.78      2.81 o
  -9  -5   1        9.38        7.93      1.08 o
  -8  -5   1       81.57       89.19      2.94 o
  -7  -5   1       64.37       58.27      2.81 o
  -6  -5   1       26.81       28.00      1.13 o
  -5  -5   1       13.45       10.05      0.67 o
  -4  -5   1       17.44       16.31      0.78 o
  -3  -5   1      201.58      212.15      2.24 o
  -2  -5   1        5.44        6.80      0.37 o
  -1  -5   1      163.45      176.34      2.15 o
   0  -5   1      679.84      733.85      6.58 o
   1  -5   1       86.14      101.95      1.82 o
   2  -5   1       71.47       68.88      1.54 o
   3  -5   1       14.57       11.54      0.77 o
   4  -5   1      104.42      103.30      2.15 o
   5  -5   1       42.91       41.68      1.90 o
   6  -5   1        1.35        0.92      0.79 o
   7  -5   1        3.57        6.41      1.10 o
   8  -5   1        3.41        1.85      1.11 o
 -10  -4   1        6.10        4.51      1.62 o
  -9  -4   1        9.45        7.48      1.11 o
  -8  -4   1       72.96       67.75      2.51 o
  -7  -4   1        4.92        2.71      0.73 o
  -6  -4   1       39.98       37.35      1.24 o
  -5  -4   1        1.25        0.51      0.28 o
  -4  -4   1      116.16      106.49      1.37 o
  -3  -4   1       12.43       10.69      0.41 o
  -2  -4   1      126.66      104.04      1.31 o
  -1  -4   1      189.12      183.21      1.83 o
   0  -4   1       61.80       72.90      1.30 o
   1  -4   1       46.19       49.08      1.11 o
   2  -4   1       96.90       99.56      2.30 o
   3  -4   1      207.88      202.56      2.80 o
   4  -4   1       26.37       32.38      1.37 o
   5  -4   1      200.92      196.57      3.98 o
   6  -4   1        5.16        3.06      0.81 o
   7  -4   1       15.90       14.53      3.28 o
   8  -4   1        5.39        5.84      1.13 o
 -10  -3   1        0.01        0.69      1.07 o
  -9  -3   1       13.30        9.87      1.20 o
  -8  -3   1        0.36       -0.48      1.72 o
  -7  -3   1       12.27       12.68      2.42 o
  -6  -3   1       61.14       56.07      1.43 o
  -5  -3   1        4.47        6.00      0.39 o
  -4  -3   1      647.85      692.59      4.73 o
  -3  -3   1     2275.23     2458.36     15.76 o
  -2  -3   1       27.79       27.96      0.63 o
  -1  -3   1       51.72       39.23      0.86 o
   0  -3   1        0.41       -0.04      0.26 o
   1  -3   1      710.14      793.19      6.57 o
   2  -3   1      158.32      176.21      1.77 o
   3  -3   1        0.05        0.68      0.26 o
   4  -3   1      285.15      292.17      3.06 o
   5  -3   1        2.66        2.24      0.54 o
   6  -3   1       52.24       48.71      2.00 o
   7  -3   1        4.10        3.91      0.96 o
   8  -3   1        3.19        3.91      0.99 o
   9  -3   1        0.41       -0.86      0.86 o
 -10  -2   1        0.41       -0.34      0.84 o
  -9  -2   1       18.09       16.12      1.80 o
  -8  -2   1        0.07        0.35      0.59 o
  -7  -2   1        0.03        0.96      0.52 o
  -6  -2   1       35.35       35.54      1.13 o
  -5  -2   1       15.58       13.37      0.52 o
  -4  -2   1      393.80      403.82      3.40 o
  -3  -2   1        7.28        2.78      0.25 o
  -2  -2   1     5755.34     5782.32     58.64 o
  -1  -2   1     1683.53     1730.58     18.33 o
   0  -2   1       46.00       49.72      0.79 o
   1  -2   1     2395.08     2499.18     26.37 o
   2  -2   1       51.86       62.01      0.89 o
   3  -2   1        1.43        0.99      0.27 o
   4  -2   1       14.98       15.20      0.59 o
   5  -2   1       50.19       40.09      1.01 o
   6  -2   1       81.47       84.75      1.96 o
   7  -2   1       14.56       10.92      1.17 o
   8  -2   1       44.31       49.09      2.55 o
   9  -2   1        4.27        5.34      1.56 o
 -10  -1   1        5.58        7.95      1.20 o
  -9  -1   1        0.01       -0.36      0.69 o
  -8  -1   1        8.09        8.89      1.05 o
  -7  -1   1       21.99       21.78      1.03 o
  -6  -1   1      154.91      147.88      2.49 o
  -5  -1   1       69.67       59.99      1.09 o
  -4  -1   1      179.81      181.77      1.92 o
  -3  -1   1      331.73      358.53      2.90 o
  -2  -1   1      472.86      482.74      3.49 o
  -1  -1   1       10.23        9.92      0.25 o
   0  -1   1      196.53      208.92      1.84 o
   1  -1   1     1499.39     1566.77      9.98 o
   2  -1   1     6178.53     6272.73     38.99 o
   3  -1   1       78.18       98.88      1.27 o
   4  -1   1      209.45      266.55      2.64 o
   5  -1   1        7.73        5.97      0.46 o
   6  -1   1       13.26       10.68      0.99 o
   7  -1   1       51.64       54.05      1.67 o
   8  -1   1        3.22        1.73      1.76 o
   9  -1   1        7.06        3.78      1.41 o
 -10   0   1        7.07        7.68      1.20 o
  -9   0   1       34.19       35.91      2.22 o
  -8   0   1        3.96        2.51      0.77 o
  -7   0   1      178.11      170.04      3.00 o
  -6   0   1      144.39      134.11      2.42 o
  -5   0   1      184.58      186.83      2.11 o
  -4   0   1      124.84      110.05      1.38 o
  -3   0   1      261.36      254.36      2.22 o
  -2   0   1       34.92       48.75      0.97 o
  -1   0   1        2.76        6.29      0.42 o
   0   0   1      527.18      520.46      9.54 o
   1   0   1      613.83      626.70      4.19 o
   2   0   1     7086.17     7030.54     66.47 o
   3   0   1       99.37       92.58      1.18 o
   4   0   1       88.28       78.66      1.21 o
   5   0   1      123.32      122.98      1.72 o
   6   0   1      112.10      107.98      1.74 o
   7   0   1       94.31       92.77      2.12 o
   8   0   1       68.36       68.60      3.40 o
   9   0   1        2.52        1.71      1.01 o
  10   0   1        0.50        0.06      1.22 o
  -9   1   1       13.33       19.87      2.18 o
  -8   1   1        8.93        7.80      0.88 o
  -7   1   1      428.32      418.28      7.02 o
  -6   1   1       14.25       15.54      0.88 o
  -5   1   1      336.81      336.46      4.00 o
  -4   1   1      284.85      280.76      2.63 o
  -3   1   1       47.28       38.34      0.68 o
  -2   1   1       76.16       73.79      1.14 o
  -1   1   1     1007.69     1022.28     12.28 o
   0   1   1     3858.82     3584.82     64.77 o
   1   1   1     1274.43     1343.57     11.27 o
   2   1   1      535.30      568.70      4.00 o
   3   1   1      771.02      875.74      6.10 o
   4   1   1       79.62       81.54      1.20 o
   5   1   1      147.19      144.59      2.55 o
   6   1   1       13.77       12.67      0.60 o
   7   1   1       19.31       20.59      1.33 o
   8   1   1       46.13       44.07      2.69 o
   9   1   1       17.13       17.19      1.42 o
  10   1   1        8.26       10.12      1.73 o
  -9   2   1        9.61        9.97      1.21 o
  -8   2   1       29.60       28.94      1.76 o
  -7   2   1        0.03       -0.45      0.97 o
  -6   2   1      194.49      187.97      4.48 o
  -5   2   1        0.00        0.06      0.43 o
  -4   2   1        1.54        3.96      0.35 o
  -3   2   1      256.21      304.17      2.70 o
  -2   2   1      349.10      336.77      3.08 o
  -1   2   1      571.80      616.19      6.98 o
   0   2   1       20.44       17.60      0.44 o
   1   2   1        0.58       -0.04      0.20 o
   2   2   1        6.28        4.86      0.61 o
   3   2   1        0.89        1.07      0.19 o
   4   2   1      376.79      399.15      4.07 o
   5   2   1       98.60      101.52      1.48 o
   6   2   1        4.33        4.84      0.51 o
   7   2   1       88.58       82.97      2.51 o
   8   2   1        8.75       10.87      1.16 o
   9   2   1       45.06       46.74      2.18 o
  10   2   1        1.06       -0.77      0.77 o
  -9   3   1        6.98        5.58      1.66 o
  -8   3   1        8.84        9.70      1.23 o
  -7   3   1        1.49        2.21      0.85 o
  -6   3   1       11.38       10.06      1.11 o
  -5   3   1        4.60        3.99      0.62 o
  -4   3   1       17.48       18.32      0.65 o
  -3   3   1        0.45        1.27      0.59 o
  -2   3   1       48.08       41.72      0.77 o
  -1   3   1      324.91      336.40      2.78 o
   0   3   1     1915.93     1996.27     13.44 o
   1   3   1      328.89      313.95      2.90 o
   2   3   1        3.68        1.53      0.25 o
   3   3   1      792.27      760.55      6.57 o
   4   3   1        0.01        0.35      0.20 o
   5   3   1       13.91       11.80      0.68 o
   6   3   1        0.07        0.00      0.36 o
   7   3   1       39.69       36.76      1.82 o
   8   3   1       68.62       63.65      2.40 o
   9   3   1        4.95        7.58      1.04 o
  10   3   1       34.55       36.03      2.12 o
  -8   4   1        0.92        1.95      0.90 o
  -7   4   1        1.59        1.25      0.83 o
  -6   4   1       33.34       29.17      1.74 o
  -5   4   1        9.79       11.66      1.69 o
  -4   4   1       12.87        8.96      0.92 o
  -3   4   1       40.32       48.75      0.99 o
  -2   4   1       64.39       63.49      1.06 o
  -1   4   1        1.26        2.20      0.28 o
   0   4   1       12.07        7.77      0.69 o
   1   4   1      272.72      304.85      2.64 o
   2   4   1     1220.84     1286.28     12.90 o
   3   4   1      475.49      501.39      4.87 o
   4   4   1     1557.77     1637.58     13.16 o
   5   4   1       98.91      104.95      2.00 o
   6   4   1      133.85      135.32      2.45 o
   7   4   1        0.06       -0.41      0.41 o
   8   4   1        4.55        5.62      1.01 o
   9   4   1       30.67       30.40      2.97 o
  10   4   1       19.46       20.01      1.64 o
  -8   5   1        0.08       -0.10      1.18 o
  -7   5   1        0.62       -0.41      0.75 o
  -6   5   1       25.77       25.38      1.63 o
  -5   5   1        4.05        2.33      1.06 o
  -4   5   1      102.64      107.46      5.20 o
  -3   5   1        5.01        6.18      0.59 o
  -2   5   1       51.37       48.01      1.25 o
  -1   5   1      580.87      630.96      4.95 o
   0   5   1        5.90        5.78      0.36 o
   1   5   1      182.05      175.46      1.94 o
   2   5   1      247.37      288.13      2.70 o
   3   5   1      135.13      123.97      2.04 o
   4   5   1      465.24      526.40      5.43 o
   5   5   1      468.42      437.27      4.96 o
   6   5   1        3.44        2.62      0.53 o
   7   5   1       74.89       68.10      1.87 o
   8   5   1        5.19        5.15      0.92 o
   9   5   1       28.98       31.02      1.89 o
  10   5   1        3.23        4.06      1.04 o
  -7   6   1        2.96        3.16      2.06 o
  -6   6   1        6.53        8.85      1.14 o
  -5   6   1        8.87        8.70      1.02 o
  -4   6   1       23.90       20.34      1.48 o
  -3   6   1       43.21       42.72      1.66 o
  -2   6   1       14.86       13.32      0.78 o
  -1   6   1        8.46       12.10      0.71 o
   0   6   1        0.37        0.81      0.41 o
   1   6   1        8.23       12.15      0.51 o
   2   6   1        0.47        0.32      0.25 o
   3   6   1      291.29      291.00      3.63 o
   4   6   1      174.79      161.90      2.63 o
   5   6   1       88.12       84.18      1.95 o
   6   6   1      190.60      181.88      3.13 o
   7   6   1        8.07        9.35      0.82 o
   8   6   1       43.56       44.78      1.64 o
   9   6   1        0.26       -0.28      1.20 o
  10   6   1       23.17       24.04      1.82 o
  -6   7   1        0.03        2.58      0.82 o
  -5   7   1        0.02       -0.38      0.73 o
  -4   7   1        0.65        0.58      0.61 o
  -3   7   1       79.98       71.11      2.35 o
  -2   7   1       93.50       91.03      2.07 o
  -1   7   1       69.04       63.73      1.64 o
   0   7   1        0.03        0.00      0.35 o
   1   7   1      119.29      127.48      2.23 o
   2   7   1       27.22       32.84      1.10 o
   3   7   1      102.66      101.04      2.03 o
   4   7   1      778.77      804.28      7.91 o
   5   7   1      267.45      246.31      3.70 o
   6   7   1       93.52       92.18      2.24 o
   7   7   1       46.96       43.30      1.69 o
   8   7   1       20.45       19.58      1.19 o
   9   7   1       26.35       30.49      1.96 o
  10   7   1        0.14       -1.18      1.18 o
  -5   8   1        2.85        4.68      0.87 o
  -4   8   1       92.15       88.04      2.97 o
  -3   8   1       44.52       42.91      1.98 o
  -2   8   1      143.13      138.17      2.75 o
  -1   8   1       33.75       33.50      1.31 o
   0   8   1      179.05      179.18      3.01 o
   1   8   1       50.31       50.46      1.72 o
   2   8   1       63.11       57.18      2.07 o
   3   8   1      199.13      192.25      5.50 o
   4   8   1       12.61        9.78      0.80 o
   5   8   1      121.78      103.09      3.37 o
   6   8   1        2.54        4.75      0.68 o
   7   8   1      224.80      209.50      3.81 o
   8   8   1        5.42        5.82      1.05 o
   9   8   1       42.06       43.13      2.29 o
  -4   9   1       69.39       71.59      3.81 o
  -3   9   1        2.75        2.79      1.20 o
  -2   9   1       89.11       89.46      2.31 o
  -1   9   1       32.19       30.90      1.43 o
   0   9   1       33.33       35.51      1.39 o
   1   9   1      157.54      156.37      3.68 o
   2   9   1        7.97        6.52      0.90 o
   3   9   1      218.33      219.20      4.53 o
   4   9   1       29.11       26.89      1.57 o
   5   9   1      164.54      156.94      3.10 o
   6   9   1       29.65       29.90      1.40 o
   7   9   1       69.52       67.74      2.20 o
   8   9   1       33.22       36.41      1.73 o
   9   9   1        0.43        3.09      1.21 o
  -3  10   1        4.01        5.36      0.97 o
  -2  10   1        5.27        6.34      1.02 o
  -1  10   1        0.50        0.73      0.62 o
   0  10   1       10.86       12.46      1.23 o
   1  10   1        5.24        5.05      1.00 o
   2  10   1       29.62       30.33      1.75 o
   3  10   1        2.05        2.09      1.20 o
   4  10   1       24.96       24.56      1.92 o
   5  10   1        0.68        0.49      0.70 o
   6  10   1       17.60       16.69      1.43 o
   7  10   1        0.01       -0.33      0.86 o
   8  10   1       22.10       26.14      1.59 o
  -2  11   1        3.98       -1.15      1.15 o
  -1  11   1        1.36        1.26      2.35 o
   0  11   1       47.51       46.67      3.18 o
   1  11   1       15.15       13.65      1.41 o
   2  11   1        9.78       12.98      1.35 o
   3  11   1        0.76       -0.56      0.77 o
   4  11   1        2.92        2.29      0.90 o
   5  11   1        0.06       -0.67      0.67 o
   6  11   1        5.92        7.87      1.19 o
   7  11   1       28.51       30.08      2.12 o
   0  12   1        0.99        0.90      1.45 o
   1  12   1        0.76        3.41      1.91 o
   2  12   1        0.13       -0.97      1.42 o
   3  12   1        4.90        5.22      1.14 o
   4  12   1        4.52        3.44      1.04 o
   5  12   1        0.42        0.66      1.59 o
  -7 -11   2       16.64       17.39      2.43 o
  -6 -11   2       17.03       19.11      1.66 o
  -5 -11   2        3.31        2.20      1.03 o
  -4 -11   2        2.17        3.12      0.94 o
  -3 -11   2        1.67        2.42      0.81 o
  -2 -11   2        0.04        0.28      2.49 o
  -1 -11   2       15.98       14.52      1.40 o
   0 -11   2        0.67        0.51      0.72 o
   1 -11   2       22.56       27.16      2.02 o
   2 -11   2        0.00       -0.95      0.95 o
  -7 -10   2       13.50       14.15      1.42 o
  -6 -10   2        6.14        6.28      2.62 o
  -5 -10   2       27.93       28.20      1.78 o
  -4 -10   2        8.47        6.53      1.72 o
  -3 -10   2       16.59       16.48      1.39 o
  -2 -10   2       23.05       20.80      1.52 o
  -1 -10   2      102.07       92.89      3.06 o
   0 -10   2        6.13        5.84      1.03 o
   1 -10   2       31.46       31.93      1.51 o
   2 -10   2        4.55        4.32      1.52 o
   3 -10   2        2.81        4.88      1.09 o
  -9  -9   2       11.56       12.21      1.91 o
  -8  -9   2        0.20        0.71      0.68 o
  -7  -9   2       37.27       38.34      1.65 o
  -6  -9   2        0.26        0.29      0.64 o
  -5  -9   2       69.35       66.34      2.51 o
  -4  -9   2        0.39       -1.01      1.01 o
  -3  -9   2      194.81      193.47      6.06 o
  -2  -9   2       66.99       67.53      4.01 o
  -1  -9   2       40.07       40.49      2.28 o
   0  -9   2       59.80       60.19      1.85 o
   1  -9   2        2.59        3.62      0.64 o
   2  -9   2        6.82        6.04      0.75 o
   3  -9   2        1.04        2.13      0.82 o
   4  -9   2        2.60        3.43      2.00 o
  -9  -8   2        9.06        8.68      1.18 o
  -8  -8   2       45.41       49.13      4.29 o
  -7  -8   2        1.41        2.47      1.31 o
  -6  -8   2       43.45       42.09      1.58 o
  -5  -8   2        0.46        0.50      0.49 o
  -4  -8   2        0.58        0.36      0.89 o
  -3  -8   2      121.25      111.67      3.00 o
  -2  -8   2      168.65      161.81      3.64 o
  -1  -8   2       50.81       48.49      2.35 o
   0  -8   2       15.85       16.11      0.94 o
   1  -8   2       77.53       76.37      1.98 o
   2  -8   2        2.76        2.32      0.66 o
   3  -8   2        9.08        8.62      0.80 o
   4  -8   2        7.45        7.98      1.07 o
   5  -8   2        2.13        3.94      1.04 o
  -9  -7   2        3.80        2.70      0.79 o
  -8  -7   2       32.99       32.31      1.87 o
  -7  -7   2       15.98       16.33      0.90 o
  -6  -7   2        7.61        8.30      0.83 o
  -5  -7   2       45.27       44.33      2.49 o
  -4  -7   2      172.05      153.28      3.11 o
  -3  -7   2      291.21      287.09      3.77 o
  -2  -7   2       23.14       25.87      1.31 o
  -1  -7   2       37.80       35.78      1.20 o
   0  -7   2       63.28       58.49      2.09 o
   1  -7   2        6.69        6.42      0.63 o
   2  -7   2      114.51      115.89      2.40 o
   3  -7   2        2.51        3.66      0.59 o
   4  -7   2       30.52       28.90      1.30 o
   5  -7   2        1.53        2.53      0.78 o
   6  -7   2        0.01       -1.27      2.60 o
  -9  -6   2       51.76       48.80      2.38 o
  -8  -6   2       24.25       24.04      1.62 o
  -7  -6   2       87.04      102.14      3.05 o
  -6  -6   2       44.98       54.98      1.65 o
  -5  -6   2      135.34      135.92      2.52 o
  -4  -6   2      100.40       96.36      1.99 o
  -3  -6   2       52.64       45.46      1.02 o
  -2  -6   2       20.78       22.82      0.71 o
  -1  -6   2       69.20       73.83      1.58 o
   0  -6   2       62.01       58.90      1.50 o
   1  -6   2      133.41      133.20      2.32 o
   2  -6   2      391.51      412.85      6.61 o
   3  -6   2      192.59      186.60      3.05 o
   4  -6   2       43.15       43.15      1.49 o
   5  -6   2        6.83        6.49      0.92 o
   6  -6   2        4.26        4.70      0.98 o
   7  -6   2        0.61        1.28      0.83 o
 -10  -5   2       11.70       11.22      1.42 o
  -9  -5   2       71.64       62.82      2.66 o
  -8  -5   2      192.10      187.79      7.73 o
  -7  -5   2      195.34      177.53      4.03 o
  -6  -5   2      624.02      607.09      6.45 o
  -5  -5   2        0.00       -0.37      0.37 o
  -4  -5   2      436.46      412.79      4.60 o
  -3  -5   2        2.04        2.86      0.32 o
  -2  -5   2      379.37      371.22      3.35 o
  -1  -5   2      105.62      111.04      1.46 o
   0  -5   2       10.94       10.80      0.61 o
   1  -5   2      510.59      537.56      5.36 o
   2  -5   2       10.44        9.82      0.65 o
   3  -5   2      259.63      257.68      3.50 o
   4  -5   2        7.64        6.45      0.70 o
   5  -5   2       69.22       66.39      2.39 o
   6  -5   2        1.33        1.34      0.78 o
   7  -5   2        0.21        0.86      0.86 o
   8  -5   2        3.31        2.66      1.32 o
 -10  -4   2       63.53       62.75      2.84 o
  -9  -4   2        0.39        0.28      0.72 o
  -8  -4   2      176.79      173.43     12.10 o
  -7  -4   2       31.58       26.18      2.56 o
  -6  -4   2      134.09      130.43      2.36 o
  -5  -4   2       67.14       68.42      1.57 o
  -4  -4   2      321.54      311.42      2.95 o
  -3  -4   2     1490.45     1581.60     10.67 o
  -2  -4   2     1153.26     1221.18      8.42 o
  -1  -4   2      472.87      445.45      3.59 o
   0  -4   2        4.39        1.43      0.20 o
   1  -4   2      667.21      656.09      7.08 o
   2  -4   2       22.21       15.78      0.73 o
   3  -4   2       38.96       38.14      1.16 o
   4  -4   2      154.29      146.45      2.50 o
   5  -4   2        1.13       -0.52      0.57 o
   6  -4   2       13.16       12.21      1.18 o
   7  -4   2        1.80        2.93      0.93 o
   8  -4   2        0.27        0.82      0.91 o
 -10  -3   2        3.23        1.42      0.91 o
  -9  -3   2       26.18       28.36      1.79 o
  -8  -3   2       19.82       18.79      1.41 o
  -7  -3   2      149.75      138.77      3.41 o
  -6  -3   2        5.26        4.50      1.12 o
  -5  -3   2       43.15       39.97      0.91 o
  -4  -3   2      360.21      375.82      3.32 o
  -3  -3   2       92.01      108.04      1.54 o
  -2  -3   2     1288.51     1332.48      7.98 o
  -1  -3   2      173.34      160.73      1.63 o
   0  -3   2      383.99      392.61      3.16 o
   1  -3   2      128.39      157.88      2.55 o
   2  -3   2      713.57      795.72      5.78 o
   3  -3   2       14.02       12.05      0.50 o
   4  -3   2      431.07      429.05      6.22 o
   5  -3   2       92.32       96.24      2.01 o
   6  -3   2       63.78       61.19      2.25 o
   7  -3   2        0.90        0.46      0.82 o
   8  -3   2        1.97        0.38      0.87 o
   9  -3   2        2.16        2.91      1.04 o
 -10  -2   2       10.05       11.69      2.17 o
  -9  -2   2        1.30        1.73      0.77 o
  -8  -2   2       65.95       60.32      2.71 o
  -7  -2   2       58.51       54.06      2.09 o
  -6  -2   2      199.33      182.32      2.81 o
  -5  -2   2        0.92        0.81      0.26 o
  -4  -2   2      786.38      814.89      6.01 o
  -3  -2   2     2079.20     2390.41     15.33 o
  -2  -2   2        1.33        2.14      0.22 o
  -1  -2   2     3137.50     3295.54     20.48 o
   0  -2   2      175.79      185.76      1.86 o
   1  -2   2     1753.17     1745.40     11.24 o
   2  -2   2     1209.82     1270.04      8.53 o
   3  -2   2      518.32      524.92      4.20 o
   4  -2   2      242.61      263.56      3.57 o
   5  -2   2      261.85      245.24      2.80 o
   6  -2   2       34.48       36.11      1.68 o
   7  -2   2       48.27       47.82      2.01 o
   8  -2   2        0.39        0.37      1.84 o
   9  -2   2        7.53        7.92      1.73 o
 -10  -1   2        5.57        5.16      1.08 o
  -9  -1   2       30.82       30.62      1.84 o
  -8  -1   2        4.08        2.58      0.73 o
  -7  -1   2       34.32       34.62      1.31 o
  -6  -1   2      544.89      568.95      6.00 o
  -5  -1   2       15.00       20.23      1.09 o
  -4  -1   2       89.67       93.17      1.39 o
  -3  -1   2       32.85       20.49      0.50 o
  -2  -1   2      153.45      184.85      1.69 o
  -1  -1   2       94.08       98.56      1.20 o
   0  -1   2      422.77      463.67      3.25 o
   1  -1   2    16432.71    13279.57    467.82 o
   2  -1   2      340.63      430.63      3.31 o
   3  -1   2     1032.48     1065.01      7.42 o
   4  -1   2      666.55      772.46      5.89 o
   5  -1   2      159.47      148.71      2.02 o
   6  -1   2       23.96       19.53      0.82 o
   7  -1   2        2.05        0.48      0.60 o
   8  -1   2       69.47       62.96      3.43 o
   9  -1   2        5.89        7.83      1.67 o
  10  -1   2        0.30        0.06      1.18 o
 -10   0   2        0.00       -1.18      1.18 o
  -9   0   2        3.90        3.44      0.88 o
  -8   0   2        8.20        8.68      0.87 o
  -7   0   2       68.83       68.22      1.89 o
  -6   0   2       60.31       50.96      1.48 o
  -5   0   2        5.64        5.30      0.55 o
  -4   0   2      177.70      168.37      1.74 o
  -3   0   2       13.59       11.19      0.53 o
  -2   0   2      315.16      263.04      2.67 o
  -1   0   2      343.77      379.56      3.07 o
   0   0   2      822.93      855.55      6.52 o
   1   0   2      353.60      337.74      2.48 o
   2   0   2     1587.31     1733.15     11.13 o
   3   0   2      769.39      862.76      6.12 o
   4   0   2      347.75      377.64      4.51 o
   5   0   2        1.32        1.71      0.34 o
   6   0   2       49.67       46.87      1.15 o
   7   0   2       90.18       92.56      2.14 o
   8   0   2        5.72        6.72      0.99 o
   9   0   2        6.75       10.00      1.70 o
  10   0   2        0.89        0.17      1.22 o
  -9   1   2        1.50        0.26      1.12 o
  -8   1   2        0.09       -0.12      0.55 o
  -7   1   2        0.05        0.43      0.84 o
  -6   1   2       10.04        9.77      0.77 o
  -5   1   2        1.13        1.87      0.99 o
  -4   1   2      130.08      128.53      2.07 o
  -3   1   2      211.94      233.77      2.75 o
  -2   1   2     2607.68     2717.19     19.90 o
  -1   1   2      338.02      309.81      2.71 o
   0   1   2     3504.56     3398.09     39.22 o
   1   1   2     2172.45     2294.57     32.46 o
   2   1   2     1015.95     1014.96      6.78 o
   3   1   2       82.81       94.10      1.20 o
   4   1   2      143.49      125.01      1.59 o
   5   1   2       88.49       88.49      1.43 o
   6   1   2       47.37       44.77      1.10 o
   7   1   2       15.52       11.23      0.79 o
   8   1   2       72.27       70.09      2.46 o
   9   1   2        2.15        1.24      0.80 o
  10   1   2       12.06       15.91      1.47 o
  -9   2   2        1.14        0.42      0.84 o
  -8   2   2       12.25       14.04      1.91 o
  -7   2   2       50.87       44.63      1.60 o
  -6   2   2        3.22        2.13      0.61 o
  -5   2   2       19.36       17.07      1.20 o
  -4   2   2        0.02        0.32      0.37 o
  -3   2   2        0.61        0.71      0.24 o
  -2   2   2       62.68       64.98      0.91 o
  -1   2   2       54.49       67.70      1.20 o
   0   2   2     2496.37     2516.72     15.78 o
   1   2   2     1494.69     1414.59      9.15 o
   2   2   2      845.83      892.53      7.27 o
   3   2   2      132.21      106.94      1.41 o
   4   2   2      169.68      194.21      2.05 o
   5   2   2       85.90       76.26      1.29 o
   6   2   2       16.82       15.67      0.82 o
   7   2   2       24.59       22.74      1.04 o
   8   2   2       16.91       18.78      2.35 o
   9   2   2       51.14       51.82      2.31 o
  10   2   2        8.48       11.25      2.21 o
  -9   3   2        1.64        3.39      1.63 o
  -8   3   2        1.83        2.63      1.69 o
  -7   3   2       17.32       16.22      1.34 o
  -6   3   2        5.13        5.58      0.67 o
  -5   3   2       33.65       35.93      1.25 o
  -4   3   2       22.80       25.46      0.98 o
  -3   3   2     1380.20     1575.61     10.70 o
  -2   3   2       12.89       24.08      0.63 o
  -1   3   2      225.50      250.74      2.28 o
   0   3   2      183.36      149.27      1.79 o
   1   3   2      107.76      122.80      1.34 o
   2   3   2      353.51      323.96      3.01 o
   3   3   2      178.53      173.99      1.73 o
   4   3   2        0.22        0.09      0.30 o
   5   3   2      266.51      251.05      3.25 o
   6   3   2       58.67       68.05      1.66 o
   7   3   2       35.87       35.47      1.29 o
   8   3   2        3.95        4.60      0.85 o
   9   3   2       52.23       54.97      3.20 o
  10   3   2        0.79        1.00      0.93 o
  -8   4   2        0.10       -0.69      0.69 o
  -7   4   2       16.00       18.39      1.44 o
  -6   4   2        4.88        3.48      0.88 o
  -5   4   2        6.40        6.58      0.94 o
  -4   4   2        0.07       -0.35      0.35 o
  -3   4   2      112.20      108.97      1.59 o
  -2   4   2        7.33        4.67      0.38 o
  -1   4   2      178.46      222.32      2.25 o
   0   4   2       44.55       39.51      0.83 o
   1   4   2     1673.06     1756.79     11.56 o
   2   4   2      470.73      596.33      4.52 o
   3   4   2      342.85      333.84      3.66 o
   4   4   2      889.57      949.73      8.35 o
   5   4   2      139.66      141.14      2.04 o
   6   4   2      258.42      269.31      3.70 o
   7   4   2        4.38        7.19      0.70 o
   8   4   2       94.43       91.82      2.25 o
   9   4   2        0.01        0.11      0.77 o
  10   4   2       18.96       22.48      1.70 o
  -7   5   2        0.80        1.42      0.84 o
  -6   5   2        0.02       -0.65      0.65 o
  -5   5   2        0.82       -0.56      0.56 o
  -4   5   2       24.05       23.75      2.17 o
  -3   5   2       20.23       19.04      1.77 o
  -2   5   2        2.32        1.38      0.55 o
  -1   5   2       79.60       80.50      1.29 o
   0   5   2       32.33       38.57      0.85 o
   1   5   2       27.41       20.30      0.61 o
   2   5   2       67.38       61.08      1.04 o
   3   5   2        2.58        2.46      0.29 o
   4   5   2      387.26      436.56      4.80 o
   5   5   2       26.65       25.41      1.02 o
   6   5   2      167.52      171.76      2.91 o
   7   5   2        0.68        0.55      0.47 o
   8   5   2        4.50        4.96      0.72 o
   9   5   2        1.09        1.60      0.78 o
  10   5   2       21.13       23.75      4.17 o
  -7   6   2        1.58        1.58      1.23 o
  -6   6   2        2.12        1.59      1.42 o
  -5   6   2        0.79        0.91      0.60 o
  -4   6   2       18.84       18.18      1.26 o
  -3   6   2       22.17       23.50      1.36 o
  -2   6   2      309.79      312.20      3.93 o
  -1   6   2        7.30        7.30      0.59 o
   0   6   2      169.68      180.49      2.16 o
   1   6   2       10.90       14.70      0.58 o
   2   6   2       61.45       56.46      1.49 o
   3   6   2      208.04      208.90      2.97 o
   4   6   2       71.94       57.28      1.51 o
   5   6   2      756.14      745.91      7.50 o
   6   6   2       87.14       90.37      2.16 o
   7   6   2        1.64        1.43      0.57 o
   8   6   2        0.03        0.67      0.55 o
   9   6   2        4.97        6.11      1.13 o
  10   6   2        1.52        1.83      1.01 o
  -6   7   2        0.04        1.39      0.79 o
  -5   7   2        0.36        1.21      0.70 o
  -4   7   2        1.11        0.98      0.58 o
  -3   7   2       10.13        7.95      1.08 o
  -2   7   2       35.18       35.65      1.29 o
  -1   7   2       16.16       13.74      0.82 o
   0   7   2       18.71       17.34      0.90 o
   1   7   2       21.07       20.46      0.89 o
   2   7   2       55.20       51.04      1.38 o
   3   7   2       54.24       55.65      1.50 o
   4   7   2       44.70       38.05      1.59 o
   5   7   2      100.07      104.38      2.31 o
   6   7   2        5.57        5.86      0.71 o
   7   7   2        7.32        8.14      0.83 o
   8   7   2        0.17        0.93      0.59 o
   9   7   2        2.35        4.33      0.91 o
  10   7   2        5.43        9.60      1.76 o
  -5   8   2        0.07       -0.60      0.60 o
  -4   8   2        0.03        0.61      0.76 o
  -3   8   2       24.59       26.40      2.00 o
  -2   8   2      262.48      241.21      4.71 o
  -1   8   2       11.15       11.51      0.96 o
   0   8   2      256.60      258.90      3.74 o
   1   8   2        3.20        2.69      0.58 o
   2   8   2       83.37       79.86      2.41 o
   3   8   2        3.96        2.07      0.53 o
   4   8   2      121.73      107.29      2.34 o
   5   8   2       98.14       88.18      2.19 o
   6   8   2        0.24        0.71      0.79 o
   7   8   2        1.14        1.08      0.60 o
   8   8   2        4.31        5.52      1.26 o
   9   8   2        1.23        1.43      0.67 o
  -4   9   2       23.69       23.67      1.74 o
  -3   9   2        4.72        5.42      0.97 o
  -2   9   2       69.93       68.71      5.62 o
  -1   9   2        1.95        1.15      0.61 o
   0   9   2       95.17       94.58      2.27 o
   1   9   2       16.25       17.34      1.30 o
   2   9   2       53.42       50.98      4.49 o
   3   9   2        6.90        6.83      0.91 o
   4   9   2        3.05        4.10      0.83 o
   5   9   2        2.02        2.18      0.62 o
   6   9   2       14.83       17.88      1.13 o
   7   9   2       31.56       31.36      1.56 o
   8   9   2       16.39       18.29      1.32 o
   9   9   2       33.23       36.28      2.34 o
  -3  10   2        5.86        3.26      1.13 o
  -2  10   2       11.34       12.09      1.27 o
  -1  10   2        5.62        6.09      0.79 o
   0  10   2        6.39        6.49      1.01 o
   1  10   2        3.46        3.52      0.89 o
   2  10   2        9.29        7.63      1.24 o
   3  10   2       20.50       21.12      1.49 o
   4  10   2        4.45        6.13      0.97 o
   5  10   2        6.63        4.80      0.92 o
   6  10   2        0.02        1.00      0.75 o
   7  10   2       14.48       15.85      1.22 o
   8  10   2        3.40        3.17      1.00 o
  -2  11   2        2.59        4.54      1.38 o
  -1  11   2        3.09        6.76      1.67 o
   0  11   2        4.02        5.11      1.13 o
   1  11   2        9.68       12.47      1.32 o
   2  11   2        1.86        1.12      0.86 o
   3  11   2       14.00       15.94      1.44 o
   4  11   2        1.60        1.83      1.53 o
   5  11   2        0.12        0.18      0.85 o
   6  11   2        1.19        2.01      1.01 o
   7  11   2        3.08        0.96      1.38 o
   0  12   2        7.65        6.27      1.70 o
   1  12   2        0.04       -1.15      2.85 o
   2  12   2        9.55       12.58      1.49 o
   3  12   2        1.96        2.70      1.11 o
   4  12   2        5.25        7.93      1.31 o
   5  12   2        0.78        0.51      1.56 o
  -6 -11   3       21.18       20.53      2.70 o
  -5 -11   3       30.01       34.41      2.08 o
  -4 -11   3        0.37        0.63      1.08 o
  -3 -11   3       14.89       18.75      1.55 o
  -2 -11   3        0.13        0.24      0.72 o
  -1 -11   3        3.79        4.96      0.99 o
   0 -11   3        0.00       -0.67      0.67 o
   1 -11   3        0.01        1.55      0.89 o
  -7 -10   3       40.46       39.78      2.22 o
  -6 -10   3        8.58        7.94      1.17 o
  -5 -10   3       19.41       18.14      1.51 o
  -4 -10   3       36.96       32.54      1.87 o
  -3 -10   3       17.98       17.92      1.47 o
  -2 -10   3        7.04        9.10      2.41 o
  -1 -10   3       34.96       34.23      2.02 o
   0 -10   3        6.04        6.15      1.05 o
   1 -10   3       28.27       30.29      1.93 o
   2 -10   3        0.08        0.26      0.64 o
   3 -10   3        1.42        3.93      1.74 o
  -8  -9   3        0.10       -0.50      0.89 o
  -7  -9   3        0.59        1.65      1.04 o
  -6  -9   3       12.62       10.31      1.10 o
  -5  -9   3        4.03        6.19      0.95 o
  -4  -9   3       21.11       20.70      1.42 o
  -3  -9   3        3.14        2.17      0.72 o
  -2  -9   3      109.56      108.86      3.18 o
  -1  -9   3      126.92      125.27      5.84 o
   0  -9   3        6.27        6.25      0.78 o
   1  -9   3       31.74       35.29      1.48 o
   2  -9   3        0.72        0.52      0.56 o
   3  -9   3        5.55        5.88      0.89 o
   4  -9   3        1.32        1.89      1.60 o
  -9  -8   3       15.93       18.42      2.32 o
  -8  -8   3        2.22        1.60      0.83 o
  -7  -8   3       36.98       38.44      3.64 o
  -6  -8   3        2.77        3.07      0.66 o
  -5  -8   3       20.29       20.70      1.90 o
  -4  -8   3        0.42        0.20      0.67 o
  -3  -8   3        6.89        7.29      0.92 o
  -2  -8   3       48.03       47.61      1.95 o
  -1  -8   3       11.63       11.58      1.09 o
   0  -8   3       76.81       72.42      1.93 o
   1  -8   3       20.12       15.57      0.95 o
   2  -8   3        2.77        2.54      0.69 o
   3  -8   3        4.79        4.75      0.70 o
   4  -8   3        0.00       -0.51      0.61 o
   5  -8   3        5.24        4.31      1.07 o
  -9  -7   3       24.27       24.28      1.79 o
  -8  -7   3        3.12        4.12      0.91 o
  -7  -7   3        2.81        4.67      0.82 o
  -6  -7   3        0.04        0.39      0.46 o
  -5  -7   3        7.30        4.94      0.67 o
  -4  -7   3        4.92        4.32      0.73 o
  -3  -7   3      120.80      116.19      3.19 o
  -2  -7   3       41.02       44.20      1.35 o
  -1  -7   3        0.26        0.02      0.45 o
   0  -7   3        3.52        4.30      0.73 o
   1  -7   3        6.13        5.86      0.72 o
   2  -7   3        0.48        1.93      0.70 o
   3  -7   3        5.69        5.21      0.67 o
   4  -7   3        0.38        1.67      0.54 o
   5  -7   3        0.00        0.35      0.72 o
   6  -7   3        0.23        1.19      1.27 o
  -9  -6   3        9.06       10.41      1.87 o
  -8  -6   3        0.84       -0.40      0.66 o
  -7  -6   3       62.46       55.34      2.26 o
  -6  -6   3      239.10      229.05      3.61 o
  -5  -6   3      298.28      288.34      3.98 o
  -4  -6   3      206.00      203.71      3.09 o
  -3  -6   3      219.13      197.38      2.41 o
  -2  -6   3        0.10       -0.04      0.32 o
  -1  -6   3       28.58       24.19      0.94 o
   0  -6   3        0.56       -0.32      0.32 o
   1  -6   3       97.45      101.79      2.05 o
   2  -6   3        7.28        5.99      0.63 o
   3  -6   3       17.10       15.03      1.02 o
   4  -6   3       19.05       14.33      0.93 o
   5  -6   3        0.40       -0.51      0.68 o
   6  -6   3        3.59        4.10      0.94 o
   7  -6   3        0.11        0.57      2.74 o
  -9  -5   3       27.75       24.39      1.75 o
  -8  -5   3        8.12        5.59      0.97 o
  -7  -5   3       27.73       32.15      1.73 o
  -6  -5   3      168.78      181.98      4.95 o
  -5  -5   3      216.40      218.26      3.73 o
  -4  -5   3      545.08      553.65      4.73 o
  -3  -5   3       38.56       31.94      1.28 o
  -2  -5   3       47.30       42.17      0.94 o
  -1  -5   3      139.02      123.01      2.43 o
   0  -5   3       10.25       11.72      0.66 o
   1  -5   3       29.59       37.07      1.15 o
   2  -5   3      120.48      111.65      3.11 o
   3  -5   3       68.87       61.79      3.38 o
   4  -5   3       45.99       43.93      1.49 o
   5  -5   3        0.56       -0.53      0.53 o
   6  -5   3       10.16       11.02      1.41 o
   7  -5   3        0.05        0.59      0.89 o
   8  -5   3        3.37        4.09      1.41 o
 -10  -4   3        0.06        0.27      1.04 o
  -9  -4   3       30.94       34.09      2.04 o
  -8  -4   3       48.25       42.99      2.31 o
  -7  -4   3       13.80       12.65      1.13 o
  -6  -4   3      246.07      235.85      4.45 o
  -5  -4   3       37.84       46.44      1.31 o
  -4  -4   3       68.57       75.75      1.29 o
  -3  -4   3       11.66        9.98      0.89 o
  -2  -4   3      403.50      428.86      3.66 o
  -1  -4   3       12.80       10.58      0.44 o
   0  -4   3      174.93      164.44      1.78 o
   1  -4   3        9.01        8.96      0.71 o
   2  -4   3      136.61      146.52      2.28 o
   3  -4   3      217.31      226.56      3.62 o
   4  -4   3       30.17       33.17      1.23 o
   5  -4   3      141.26      147.51      2.73 o
   6  -4   3        3.41        1.50      0.81 o
   7  -4   3        2.63        4.73      1.46 o
   8  -4   3        0.17        0.00      1.46 o
 -10  -3   3       19.74       20.42      1.78 o
  -9  -3   3        0.40        0.16      0.76 o
  -8  -3   3       82.21       85.17      2.88 o
  -7  -3   3        0.00        0.16      0.52 o
  -6  -3   3       50.45       47.75      1.87 o
  -5  -3   3       43.90       40.39      0.95 o
  -4  -3   3        0.19        1.34      0.30 o
  -3  -3   3      312.27      326.71      2.98 o
  -2  -3   3      136.10      184.04      1.93 o
  -1  -3   3      316.51      326.52      2.79 o
   0  -3   3     1114.34     1202.90      8.21 o
   1  -3   3        0.80        2.51      0.25 o
   2  -3   3      900.27      989.04      7.08 o
   3  -3   3      210.91      206.11      2.28 o
   4  -3   3      134.16      132.00      2.26 o
   5  -3   3       19.88       21.04      1.02 o
   6  -3   3      136.75      132.02      2.60 o
   7  -3   3       12.98       12.15      1.97 o
   8  -3   3       19.42       18.12      1.53 o
   9  -3   3        5.89        6.01      1.17 o
 -10  -2   3        0.30        2.69      1.07 o
  -9  -2   3        9.71        8.80      1.17 o
  -8  -2   3        1.33        2.12      0.75 o
  -7  -2   3       13.61       16.32      1.18 o
  -6  -2   3       84.49       78.72      1.84 o
  -5  -2   3      824.76      891.95      8.20 o
  -4  -2   3        0.10        0.09      0.23 o
  -3  -2   3      854.77      896.94      6.43 o
  -2  -2   3      331.55      378.72      3.11 o
  -1  -2   3     1197.88     1151.17      7.71 o
   0  -2   3      121.96      127.15      1.30 o
   1  -2   3     1563.21     1690.89     11.52 o
   2  -2   3      876.98      910.09      6.45 o
   3  -2   3      462.80      454.13      3.83 o
   4  -2   3      894.03      928.30      7.34 o
   5  -2   3      277.15      271.58      3.04 o
   6  -2   3      412.44      415.25      4.93 o
   7  -2   3       38.57       37.45      2.25 o
   8  -2   3       60.87       61.39      2.47 o
   9  -2   3        2.02        3.75      1.43 o
 -10  -1   3        8.54        8.79      2.04 o
  -9  -1   3        0.98        2.03      0.84 o
  -8  -1   3       11.89       13.87      1.22 o
  -7  -1   3        4.46        3.56      0.62 o
  -6  -1   3       52.91       54.16      1.56 o
  -5  -1   3      549.23      577.40      5.87 o
  -4  -1   3      421.37      449.83      4.21 o
  -3  -1   3      903.34      990.57      6.94 o
  -2  -1   3     1034.87     1055.14      7.17 o
  -1  -1   3     1658.84     1648.49     11.18 o
   0  -1   3     1393.09     1500.61      9.70 o
   1  -1   3     4976.35     4989.25     80.49 o
   2  -1   3     2858.09     3009.37     22.17 o
   3  -1   3       45.87       49.96      1.14 o
   4  -1   3     1135.61     1216.72      8.68 o
   5  -1   3      348.39      336.45      3.59 o
   6  -1   3      156.14      155.74      2.74 o
   7  -1   3      221.81      204.79      4.42 o
   8  -1   3        8.52        6.50      1.10 o
   9  -1   3       28.75       29.06      2.52 o
 -10   0   3        4.34        5.39      1.83 o
  -9   0   3        0.12       -0.96      0.96 o
  -8   0   3        0.90       -0.17      0.54 o
  -7   0   3      105.51      104.19      2.36 o
  -6   0   3      403.43      399.35      4.86 o
  -5   0   3       25.75       23.73      0.98 o
  -4   0   3      775.76      814.16      7.34 o
  -3   0   3      253.69      251.19      2.92 o
  -2   0   3       12.78       14.35      0.38 o
  -1   0   3      900.13      865.97      5.29 o
   0   0   3      661.23      656.88      4.55 o
   1   0   3     2942.66     3057.18     22.15 o
   2   0   3        0.87        1.21      0.23 o
   3   0   3      283.75      274.25      2.52 o
   4   0   3      489.65      479.90      4.07 o
   5   0   3      106.39      109.62      1.69 o
   6   0   3        1.66        3.34      0.45 o
   7   0   3        1.11        1.43      0.48 o
   8   0   3       44.81       51.44      2.14 o
   9   0   3        0.07        0.28      1.25 o
  -9   1   3        0.05       -0.75      0.76 o
  -8   1   3        0.03        0.01      0.54 o
  -7   1   3        4.24        4.01      0.67 o
  -6   1   3        4.19        4.50      1.10 o
  -5   1   3      188.08      193.37      2.94 o
  -4   1   3      520.75      529.91      5.35 o
  -3   1   3      262.69      221.97      2.74 o
  -2   1   3      432.74      496.71      5.95 o
  -1   1   3     1948.20     1970.08     12.58 o
   0   1   3      339.85      308.53      2.42 o
   1   1   3      413.02      387.36      3.53 o
   2   1   3      209.68      195.79      1.80 o
   3   1   3      223.94      231.86      2.23 o
   4   1   3      106.59       82.86      1.28 o
   5   1   3      179.43      171.05      2.14 o
   6   1   3      271.83      252.70      2.94 o
   7   1   3       70.37       71.42      1.81 o
   8   1   3       42.08       39.99      3.01 o
   9   1   3        6.27        7.24      1.06 o
  10   1   3        2.83        2.84      1.29 o
  -9   2   3        8.98       10.16      1.37 o
  -8   2   3        2.06        2.73      0.94 o
  -7   2   3        3.00        3.61      0.65 o
  -6   2   3       12.90       10.44      0.84 o
  -5   2   3       83.46       83.97      1.91 o
  -4   2   3        1.99        1.54      0.73 o
  -3   2   3      558.10      567.51      5.42 o
  -2   2   3      344.68      394.01      3.20 o
  -1   2   3      302.35      349.29      2.85 o
   0   2   3       10.57        7.11      0.32 o
   1   2   3       28.11       39.52      0.70 o
   2   2   3       10.26        8.71      0.33 o
   3   2   3      365.41      370.14      3.12 o
   4   2   3      107.53      110.48      2.06 o
   5   2   3       39.53       41.05      1.25 o
   6   2   3       11.80       13.15      0.78 o
   7   2   3       37.28       39.43      1.48 o
   8   2   3        3.09        2.62      1.15 o
   9   2   3       27.82       30.67      1.82 o
  10   2   3        2.04        2.15      0.99 o
  -9   3   3        6.20        8.41      1.95 o
  -8   3   3       23.45       27.24      1.88 o
  -7   3   3        0.11       -0.16      0.76 o
  -6   3   3       48.67       48.17      1.59 o
  -5   3   3      111.75      103.80      2.17 o
  -4   3   3      219.95      218.53      4.42 o
  -3   3   3       99.76       93.47      1.75 o
  -2   3   3      939.71      981.99      7.01 o
  -1   3   3     1211.48     1369.61      9.24 o
   0   3   3      439.93      465.00      3.66 o
   1   3   3      877.61      914.85      6.38 o
   2   3   3     1721.66     1934.97     12.57 o
   3   3   3       51.89       45.62      0.99 o
   4   3   3        3.29        2.25      0.30 o
   5   3   3      119.37      126.91      2.20 o
   6   3   3       14.70       18.73      0.93 o
   7   3   3        6.33        6.41      0.70 o
   8   3   3        3.44        3.28      0.67 o
   9   3   3        1.82        3.45      0.88 o
  10   3   3        4.62        6.89      1.13 o
  -8   4   3       17.22       19.37      1.68 o
  -7   4   3        0.00       -0.75      0.75 o
  -6   4   3        5.39        3.61      1.04 o
  -5   4   3       50.34       48.60      1.99 o
  -4   4   3        0.44       -0.16      0.46 o
  -3   4   3      404.70      473.28      5.02 o
  -2   4   3       10.61        9.00      0.50 o
  -1   4   3     1234.74     1343.31      9.29 o
   0   4   3       75.94       73.98      1.16 o
   1   4   3       67.85       72.02      1.11 o
   2   4   3      104.33       87.27      1.24 o
   3   4   3      291.12      308.71      2.80 o
   4   4   3      133.29      114.61      2.39 o
   5   4   3        4.98        5.25      0.54 o
   6   4   3       56.28       51.50      2.38 o
   7   4   3       54.67       58.88      1.82 o
   8   4   3       18.69       17.41      1.07 o
   9   4   3       34.31       38.09      2.01 o
  10   4   3        5.61        6.14      1.05 o
  -7   5   3        9.81        9.88      1.81 o
  -6   5   3       33.54       29.07      2.48 o
  -5   5   3        0.01       -0.27      0.68 o
  -4   5   3       44.82       40.57      1.74 o
  -3   5   3        3.81        4.85      0.54 o
  -2   5   3      153.82      164.91      2.11 o
  -1   5   3        3.22        4.37      0.40 o
   0   5   3      392.04      413.24      3.67 o
   1   5   3      251.15      286.94      2.80 o
   2   5   3        9.55        2.63      0.29 o
   3   5   3      350.33      334.87      3.09 o
   4   5   3       63.53       61.75      1.51 o
   5   5   3       82.57       73.62      1.76 o
   6   5   3        2.88        2.44      0.61 o
   7   5   3       10.75        8.85      0.79 o
   8   5   3        6.37        8.15      0.82 o
   9   5   3       34.93       34.69      1.98 o
  10   5   3        0.89        2.85      1.08 o
  -7   6   3        0.02        0.40      0.96 o
  -6   6   3       12.53       13.42      1.42 o
  -5   6   3        4.03        3.83      0.75 o
  -4   6   3        0.17       -0.39      0.49 o
  -3   6   3        3.12        4.14      0.73 o
  -2   6   3       60.63       65.87      1.63 o
  -1   6   3      111.16      108.74      1.92 o
   0   6   3       59.96       53.60      1.13 o
   1   6   3       37.22       35.85      0.90 o
   2   6   3        0.39        0.30      0.27 o
   3   6   3      211.90      203.51      2.96 o
   4   6   3       49.74       49.95      1.56 o
   5   6   3      463.00      444.66      5.27 o
   6   6   3      248.85      242.62      3.75 o
   7   6   3       34.28       33.13      1.37 o
   8   6   3       11.30       11.30      0.98 o
   9   6   3       34.91       37.24      1.65 o
  10   6   3       24.94       30.92      2.08 o
  -6   7   3        1.60        2.10      1.02 o
  -5   7   3        6.19        7.54      1.10 o
  -4   7   3        2.24        2.16      0.75 o
  -3   7   3       89.69       93.70      2.78 o
  -2   7   3       34.91       33.03      1.58 o
  -1   7   3       40.34       43.57      1.38 o
   0   7   3       99.31      103.66      2.07 o
   1   7   3      271.30      261.80      2.94 o
   2   7   3        4.83        2.80      0.53 o
   3   7   3       89.90       81.32      1.87 o
   4   7   3      214.02      212.16      3.32 o
   5   7   3       14.37       13.00      0.91 o
   6   7   3       52.51       50.56      1.68 o
   7   7   3       32.37       34.11      1.45 o
   8   7   3      137.19      133.69      3.04 o
   9   7   3        3.58        5.31      0.87 o
  10   7   3       36.73       40.78      3.04 o
  -5   8   3        0.89        1.78      1.27 o
  -4   8   3        0.26        1.52      1.03 o
  -3   8   3        9.77       10.93      1.09 o
  -2   8   3       11.23        9.86      2.05 o
  -1   8   3       56.32       57.18      2.41 o
   0   8   3       69.02       65.01      1.76 o
   1   8   3      139.40      126.33      2.43 o
   2   8   3        1.87        2.97      0.78 o
   3   8   3        0.97       -0.10      0.51 o
   4   8   3       24.99       22.67      1.13 o
   5   8   3       52.28       53.72      1.73 o
   6   8   3       19.71       19.52      1.42 o
   7   8   3       15.42       15.08      1.06 o
   8   8   3       20.13       21.64      2.24 o
   9   8   3        6.87        7.19      0.97 o
  -4   9   3        2.87        3.07      1.30 o
  -3   9   3        4.47        5.87      1.05 o
  -2   9   3        7.81        5.53      0.90 o
  -1   9   3        0.29        1.15      0.57 o
   0   9   3        2.41        2.77      0.82 o
   1   9   3       11.06       11.29      1.10 o
   2   9   3        0.03       -0.25      0.58 o
   3   9   3       48.87       43.75      2.63 o
   4   9   3        0.16       -0.16      0.50 o
   5   9   3       54.10       52.50      1.78 o
   6   9   3       14.13       15.80      1.07 o
   7   9   3        5.77        7.20      0.85 o
   8   9   3        5.47        6.07      1.26 o
   9   9   3        1.82        2.72      0.83 o
  -3  10   3        0.94        1.67      1.00 o
  -2  10   3        0.65        0.93      0.83 o
  -1  10   3        2.32        3.56      1.11 o
   0  10   3        0.13       -0.31      1.16 o
   1  10   3       28.61       25.32      2.26 o
   2  10   3        7.41        4.42      0.92 o
   3  10   3       23.54       26.12      1.64 o
   4  10   3        0.18       -0.63      0.63 o
   5  10   3        8.60       10.79      2.27 o
   6  10   3        1.44        2.36      0.87 o
   7  10   3        0.05       -0.76      0.76 o
   8  10   3       12.34       14.01      1.24 o
  -1  11   3        0.38        0.01      1.46 o
   0  11   3        0.35        1.29      0.87 o
   1  11   3        9.95       10.00      1.24 o
   2  11   3        0.46        0.42      1.05 o
   3  11   3        5.78        8.13      1.36 o
   4  11   3       10.44       10.16      1.19 o
   5  11   3       35.68       36.66      3.33 o
   6  11   3        0.02       -0.27      0.92 o
   7  11   3        5.30        3.49      1.88 o
   1  12   3        0.35        0.41      1.42 o
   2  12   3        3.18        3.34      1.12 o
   3  12   3        3.17        4.80      1.21 o
   4  12   3        7.36        5.67      1.11 o
   5  12   3        0.11       -0.48      1.56 o
  -6 -11   4       38.00       41.61      3.47 o
  -5 -11   4        0.85        3.64      1.16 o
  -4 -11   4       26.82       29.38      1.95 o
  -3 -11   4        7.56        9.94      1.21 o
  -2 -11   4        0.03       -0.30      0.86 o
  -1 -11   4        1.96        1.45      0.81 o
   0 -11   4        9.77        9.33      1.25 o
  -6 -10   4       60.41       63.04      2.69 o
  -5 -10   4       21.25       25.16      1.76 o
  -4 -10   4       10.83       13.00      1.29 o
  -3 -10   4        6.28        8.75      1.15 o
  -2 -10   4        0.05        1.51      0.74 o
  -1 -10   4        7.52        6.48      1.08 o
   0 -10   4        9.18       11.02      2.38 o
   1 -10   4        0.26        1.65      0.59 o
   2 -10   4        0.07        0.42      0.69 o
  -7  -9   4       38.70       40.34      3.14 o
  -6  -9   4        0.74        0.78      0.73 o
  -5  -9   4       52.99       53.70      2.29 o
  -4  -9   4        0.48        0.53      1.36 o
  -3  -9   4        0.14        0.53      1.37 o
  -2  -9   4       14.11       13.60      1.21 o
  -1  -9   4        0.99       -0.08      1.10 o
   0  -9   4        2.71        2.61      0.60 o
   1  -9   4        4.71        5.01      0.76 o
   2  -9   4        1.93        1.78      0.69 o
   3  -9   4        0.32        0.86      0.72 o
   4  -9   4        5.66        6.42      1.05 o
  -8  -8   4        0.07        0.06      1.16 o
  -7  -8   4        0.02       -0.40      0.59 o
  -6  -8   4       10.92       10.17      1.22 o
  -5  -8   4        0.61        0.98      0.59 o
  -4  -8   4       72.51       70.39      4.68 o
  -3  -8   4       27.07       28.99      1.59 o
  -2  -8   4      199.53      196.23      5.84 o
  -1  -8   4       11.19       10.68      0.85 o
   0  -8   4        0.78        0.96      0.52 o
   1  -8   4        6.58        4.02      0.64 o
   2  -8   4        3.76        3.55      0.62 o
   3  -8   4        7.25        7.68      0.85 o
   4  -8   4        2.76        4.11      0.80 o
   5  -8   4       16.24       17.96      1.90 o
  -9  -7   4        1.22        2.68      1.04 o
  -8  -7   4        8.84        7.95      1.16 o
  -7  -7   4       27.55       28.03      1.71 o
  -6  -7   4        6.27        7.74      0.90 o
  -5  -7   4        0.53        1.22      0.51 o
  -4  -7   4      189.27      175.17      2.99 o
  -3  -7   4       21.70       20.75      1.77 o
  -2  -7   4      142.94      135.39      2.51 o
  -1  -7   4       27.78       29.43      1.17 o
   0  -7   4        4.16        5.17      0.65 o
   1  -7   4        4.37        4.74      0.61 o
   2  -7   4        4.74        4.25      0.61 o
   3  -7   4       73.40       71.73      2.00 o
   4  -7   4        5.54        5.98      0.77 o
   5  -7   4       28.78       31.74      1.99 o
  -9  -6   4        4.92        4.59      1.01 o
  -8  -6   4        0.61        1.43      0.89 o
  -7  -6   4        3.71        4.50      0.87 o
  -6  -6   4       48.22       42.07      1.89 o
  -5  -6   4        5.73        3.77      0.61 o
  -4  -6   4       90.78       88.33      1.97 o
  -3  -6   4        5.50        4.68      0.49 o
  -2  -6   4       47.59       54.13      1.98 o
  -1  -6   4       34.31       33.45      1.15 o
   0  -6   4       60.76       54.23      1.48 o
   1  -6   4       12.26       14.41      0.83 o
   2  -6   4      101.00       99.06      2.14 o
   3  -6   4        1.15        1.48      0.53 o
   4  -6   4       30.35       32.33      1.34 o
   5  -6   4        9.20        9.14      0.85 o
   6  -6   4       11.82       14.48      1.39 o
  -9  -5   4       28.29       33.30      2.76 o
  -8  -5   4       28.73       30.50      1.86 o
  -7  -5   4        0.03        0.46      0.59 o
  -6  -5   4       38.75       31.58      1.63 o
  -5  -5   4       11.20       11.98      0.83 o
  -4  -5   4       55.99       62.95      1.28 o
  -3  -5   4       90.94       88.71      1.36 o
  -2  -5   4      278.06      287.72      2.97 o
  -1  -5   4      333.10      323.92      3.14 o
   0  -5   4       76.97       72.77      1.59 o
   1  -5   4      141.69      123.11      2.19 o
   2  -5   4        6.58        5.06      0.75 o
   3  -5   4       66.59       65.11      1.70 o
   4  -5   4        5.60        5.14      0.72 o
   5  -5   4       11.94       11.39      1.11 o
   6  -5   4        0.02        0.31      0.77 o
   7  -5   4        0.81        2.59      1.34 o
  -9  -4   4        2.19        2.40      0.96 o
  -8  -4   4       32.36       31.98      1.84 o
  -7  -4   4       23.58       25.74      1.82 o
  -6  -4   4       21.95       17.72      1.22 o
  -5  -4   4       21.80       22.52      0.78 o
  -4  -4   4       28.43       30.16      0.85 o
  -3  -4   4       33.69       24.20      0.72 o
  -2  -4   4      116.76      106.20      1.68 o
  -1  -4   4      394.04      407.77      4.07 o
   0  -4   4        0.87        0.58      0.28 o
   1  -4   4      165.24      169.90      2.77 o
   2  -4   4      230.82      235.65      3.12 o
   3  -4   4       55.62       57.29      1.48 o
   4  -4   4      270.50      275.20      3.78 o
   5  -4   4       11.23       10.37      1.16 o
   6  -4   4       21.35       20.99      1.16 o
   7  -4   4        9.91       12.45      1.25 o
   8  -4   4        0.84       -0.21      1.53 o
  -9  -3   4       22.08       21.97      1.65 o
  -8  -3   4        0.16        0.46      0.71 o
  -7  -3   4      149.29      147.83      3.65 o
  -6  -3   4       10.27       10.58      0.99 o
  -5  -3   4      169.36      164.19      2.60 o
  -4  -3   4      186.00      172.73      2.10 o
  -3  -3   4      160.59      146.60      1.82 o
  -2  -3   4     1039.81     1058.09      7.51 o
  -1  -3   4       58.43       50.45      1.10 o
   0  -3   4      415.93      402.93      3.39 o
   1  -3   4        0.29        0.08      0.24 o
   2  -3   4      355.32      350.90      3.41 o
   3  -3   4       35.57       35.58      1.09 o
   4  -3   4        8.40        7.78      0.66 o
   5  -3   4       17.04       12.67      0.87 o
   6  -3   4       12.78       13.89      0.96 o
   7  -3   4        9.42       11.25      1.21 o
   8  -3   4        1.74        4.71      1.60 o
  -9  -2   4        9.18       12.82      1.40 o
  -8  -2   4       32.32       28.37      2.38 o
  -7  -2   4       17.00       16.45      1.21 o
  -6  -2   4       14.19       14.16      0.84 o
  -5  -2   4      213.78      187.74      2.85 o
  -4  -2   4       10.90       10.13      0.48 o
  -3  -2   4      681.83      730.23      5.53 o
  -2  -2   4        4.97        9.32      0.42 o
  -1  -2   4     1117.16     1158.82      7.10 o
   0  -2   4       49.74       54.16      1.36 o
   1  -2   4      207.46      195.45      1.96 o
   2  -2   4     1724.60     1805.82     11.99 o
   3  -2   4      448.63      440.33      4.36 o
   4  -2   4      134.82      132.39      1.86 o
   5  -2   4       45.40       44.85      1.44 o
   6  -2   4      169.88      169.54      2.94 o
   7  -2   4       12.15        9.23      1.30 o
   8  -2   4       34.41       28.08      2.67 o
  -9  -1   4        0.41        1.11      0.82 o
  -8  -1   4        8.84        8.97      1.05 o
  -7  -1   4       10.91       11.87      0.89 o
  -6  -1   4      580.45      570.42      6.55 o
  -5  -1   4      555.96      563.21      5.90 o
  -4  -1   4        4.90        9.34      0.61 o
  -3  -1   4     1109.08     1271.89      8.77 o
  -2  -1   4      479.47      531.21      4.11 o
  -1  -1   4      777.36      789.84      5.60 o
   0  -1   4      555.17      597.60      4.37 o
   1  -1   4     1508.93     1554.52     10.20 o
   2  -1   4      491.18      549.83      4.81 o
   3  -1   4        6.30        9.72      0.46 o
   4  -1   4       37.12       30.28      0.84 o
   5  -1   4       89.38       87.59      1.57 o
   6  -1   4      109.96      105.86      2.65 o
   7  -1   4       17.99       15.56      0.99 o
   8  -1   4       37.51       34.08      2.69 o
  -9   0   4        0.01       -0.56      0.75 o
  -8   0   4        1.59        0.27      0.71 o
  -7   0   4       22.53       24.26      1.21 o
  -6   0   4       44.07       45.37      1.52 o
  -5   0   4      306.81      291.69      3.82 o
  -4   0   4       34.65       37.18      1.13 o
  -3   0   4        8.48        6.23      0.50 o
  -2   0   4       35.08       30.38      0.64 o
  -1   0   4       18.86       14.85      0.70 o
   0   0   4        3.18        1.58      0.19 o
   1   0   4       43.58       32.14      0.81 o
   2   0   4      402.79      396.38      3.92 o
   3   0   4       36.38       28.93      0.70 o
   4   0   4       12.73       13.35      0.56 o
   5   0   4        8.16        8.92      0.54 o
   6   0   4       40.65       32.45      1.02 o
   7   0   4       84.82       87.57      1.82 o
   8   0   4        0.06       -0.38      0.84 o
  -9   1   4        1.21        1.66      1.02 o
  -8   1   4        1.45        2.92      0.70 o
  -7   1   4       24.07       23.53      1.32 o
  -6   1   4      180.06      174.69      5.60 o
  -5   1   4       25.60       28.05      1.14 o
  -4   1   4      321.19      319.06      3.85 o
  -3   1   4      108.82      112.67      1.89 o
  -2   1   4       70.14       63.95      1.09 o
  -1   1   4      166.90      140.72      1.50 o
   0   1   4     1602.82     1705.79     11.07 o
   1   1   4      585.48      553.58      4.94 o
   2   1   4       39.86       52.91      0.79 o
   3   1   4       60.45       54.47      0.94 o
   4   1   4       21.81       23.07      0.69 o
   5   1   4        0.33        0.63      0.46 o
   6   1   4        0.41        0.67      0.38 o
   7   1   4        5.88        6.49      0.71 o
   8   1   4       45.14       41.44      1.94 o
   9   1   4        2.22        2.70      1.25 o
  -9   2   4        0.06        2.36      1.31 o
  -8   2   4       13.04       11.29      1.17 o
  -7   2   4        8.68        8.81      0.86 o
  -6   2   4        0.90        0.92      0.65 o
  -5   2   4       14.38       16.22      1.24 o
  -4   2   4        0.14       -0.37      0.37 o
  -3   2   4        2.56        0.22      0.46 o
  -2   2   4      361.91      425.63      4.41 o
  -1   2   4      194.60      233.12      2.55 o
   0   2   4      300.64      325.78      2.76 o
   1   2   4     1935.63     2095.44     13.51 o
   2   2   4       81.26       73.20      1.03 o
   3   2   4      119.96      149.53      1.51 o
   4   2   4       81.56       76.86      1.91 o
   5   2   4       25.23       21.06      0.72 o
   6   2   4      140.63      142.04      2.95 o
   7   2   4        7.87        9.32      0.80 o
   8   2   4       94.13       93.71      2.28 o
   9   2   4        4.74        6.76      1.49 o
  10   2   4       33.04       35.63      3.23 o
  -8   3   4       42.62       36.56      2.11 o
  -7   3   4        5.27        6.21      1.08 o
  -6   3   4       19.01       19.81      1.09 o
  -5   3   4        2.24        2.01      0.54 o
  -4   3   4       66.25       67.46      1.66 o
  -3   3   4       22.77       21.30      0.90 o
  -2   3   4      259.89      275.04      2.66 o
  -1   3   4      681.28      792.55      5.87 o
   0   3   4       78.22       73.81      1.12 o
   1   3   4      989.26     1190.72      8.19 o
   2   3   4      744.44      807.63      5.88 o
   3   3   4      102.18      126.88      1.57 o
   4   3   4       14.73       11.45      0.68 o
   5   3   4       11.83       11.59      0.70 o
   6   3   4      111.00      109.70      2.21 o
   7   3   4       31.10       30.66      1.57 o
   8   3   4       15.87       15.87      1.02 o
   9   3   4       48.04       43.80      3.33 o
  10   3   4        0.11       -1.18      1.18 o
  -8   4   4       30.71       34.35      2.20 o
  -7   4   4        9.69       13.89      1.40 o
  -6   4   4       25.92       25.48      1.58 o
  -5   4   4        2.00        1.39      0.54 o
  -4   4   4       16.07       15.93      0.91 o
  -3   4   4       29.58       29.89      1.32 o
  -2   4   4        3.47        3.73      0.38 o
  -1   4   4       40.56       47.24      0.99 o
   0   4   4       32.93       31.40      0.78 o
   1   4   4      609.60      653.57      5.07 o
   2   4   4      130.11      153.70      1.81 o
   3   4   4        6.04        3.47      0.33 o
   4   4   4       38.16       31.51      1.05 o
   5   4   4       54.48       48.68      1.39 o
   6   4   4      119.56      103.75      2.19 o
   7   4   4      118.77      123.27      2.95 o
   8   4   4        0.01       -0.38      0.50 o
   9   4   4        9.19       12.56      2.05 o
  10   4   4        9.06       10.00      2.05 o
  -7   5   4        0.33        0.30      2.38 o
  -6   5   4        0.04        0.74      0.75 o
  -5   5   4        0.95        1.23      0.70 o
  -4   5   4       40.87       38.56      2.34 o
  -3   5   4        0.29        0.02      0.48 o
  -2   5   4       53.49       52.93      1.42 o
  -1   5   4      266.33      259.40      2.78 o
   0   5   4       45.52       43.99      1.00 o
   1   5   4      114.17      117.61      1.65 o
   2   5   4      200.13      217.30      2.39 o
   3   5   4       55.36       52.99      1.03 o
   4   5   4      124.34      120.70      2.42 o
   5   5   4      150.64      134.43      2.47 o
   6   5   4      327.90      330.41      4.40 o
   7   5   4        0.08        0.12      0.91 o
   8   5   4       14.20       15.88      1.22 o
   9   5   4        0.00        0.05      1.46 o
  10   5   4       14.17       15.03      2.43 o
  -6   6   4        8.93        6.48      1.15 o
  -5   6   4        0.05        0.20      0.60 o
  -4   6   4        5.38        5.09      1.38 o
  -3   6   4        0.24       -0.02      0.57 o
  -2   6   4        1.98        0.18      0.60 o
  -1   6   4        0.07        1.25      0.42 o
   0   6   4        1.35        1.99      0.43 o
   1   6   4        5.43        4.71      0.48 o
   2   6   4      164.46      161.52      2.10 o
   3   6   4        2.84        4.21      0.53 o
   4   6   4      134.02      134.81      3.29 o
   5   6   4        3.73        4.58      0.62 o
   6   6   4      112.80      110.10      2.43 o
   7   6   4        0.87        1.22      0.75 o
   8   6   4       33.17       29.16      1.41 o
   9   6   4       22.53       24.95      1.81 o
  -6   7   4        2.60        5.41      1.21 o
  -5   7   4        2.89        4.78      1.37 o
  -4   7   4        0.06        0.74      0.63 o
  -3   7   4        8.37       10.69      1.31 o
  -2   7   4      168.95      167.91      4.41 o
  -1   7   4       95.21       91.13      2.02 o
   0   7   4      243.94      240.55      2.88 o
   1   7   4      188.62      184.07      2.44 o
   2   7   4      592.20      578.50      6.07 o
   3   7   4      355.95      346.76      4.41 o
   4   7   4      106.64       92.61      2.12 o
   5   7   4      311.34      301.60      4.29 o
   6   7   4       33.58       35.03      1.43 o
   7   7   4       25.46       28.58      1.17 o
   8   7   4        0.48        1.04      0.67 o
   9   7   4       35.34       41.08      2.26 o
  -5   8   4        3.07        3.42      1.09 o
  -4   8   4        0.21       -0.12      0.71 o
  -3   8   4        3.10        3.22      1.24 o
  -2   8   4        4.34        4.38      0.80 o
  -1   8   4       11.84       10.23      0.99 o
   0   8   4       91.66       97.90      2.18 o
   1   8   4      243.69      243.61      4.44 o
   2   8   4      224.11      221.10      3.39 o
   3   8   4      275.27      265.70      3.89 o
   4   8   4       34.05       32.88      1.36 o
   5   8   4       11.98       12.95      0.93 o
   6   8   4        0.02        0.79      0.59 o
   7   8   4        5.64        5.14      0.78 o
   8   8   4       13.30       16.21      1.18 o
   9   8   4        7.45        7.78      1.30 o
  -4   9   4        0.09        0.26      1.36 o
  -3   9   4        1.51       -0.36      0.78 o
  -2   9   4        2.80        3.49      0.82 o
  -1   9   4        4.86        6.62      0.87 o
   0   9   4        8.32       10.50      1.84 o
   1   9   4       28.60       25.95      1.51 o
   2   9   4       98.25       85.20      2.66 o
   3   9   4        5.45        3.94      0.85 o
   4   9   4       17.39       16.27      1.27 o
   5   9   4        3.84        3.35      0.73 o
   6   9   4       20.52       23.99      1.64 o
   7   9   4        5.23        6.14      0.94 o
   8   9   4        3.58        1.72      0.94 o
   9   9   4        1.66        2.46      1.94 o
  -3  10   4        2.43        2.05      1.38 o
  -2  10   4        5.39        4.76      0.97 o
  -1  10   4        0.02        0.21      1.01 o
   0  10   4        0.49        0.38      1.46 o
   1  10   4        1.21        1.54      0.73 o
   2  10   4       21.69       26.11      1.63 o
   3  10   4        2.25        1.87      0.71 o
   4  10   4       24.81       25.53      1.64 o
   5  10   4       21.32       23.16      1.60 o
   6  10   4        3.29        3.84      0.77 o
   7  10   4        0.35        1.04      0.72 o
   8  10   4        0.30        0.59      1.22 o
  -1  11   4        1.60       -0.56      1.45 o
   0  11   4        0.02       -0.97      1.01 o
   1  11   4        4.82        3.70      1.01 o
   2  11   4        0.26        0.27      1.58 o
   3  11   4        1.43        3.15      1.36 o
   4  11   4        0.49       -0.04      1.00 o
   5  11   4        0.14        0.51      0.80 o
   6  11   4        0.05       -0.40      0.99 o
   7  11   4        0.00       -1.56      1.56 o
   1  12   4        1.58        3.45      1.42 o
   2  12   4        0.01        2.31      1.12 o
   3  12   4        0.21        0.24      1.01 o
   4  12   4        3.16        3.18      1.83 o
   5  12   4        0.44        1.60      1.66 o
  -4 -11   5        1.19        1.26      1.65 o
  -3 -11   5        0.01        0.13      1.01 o
  -2 -11   5        6.31        9.73      1.79 o
  -1 -11   5        0.18       -0.13      1.10 o
   0 -11   5        1.93        1.32      1.21 o
  -6 -10   5        8.51       11.16      1.38 o
  -5 -10   5        1.24        2.57      0.92 o
  -4 -10   5       20.89       25.61      1.73 o
  -3 -10   5        0.29        0.22      0.80 o
  -2 -10   5        3.70        3.19      0.87 o
  -1 -10   5       24.98       25.06      1.71 o
   0 -10   5       12.94       14.62      1.42 o
   1 -10   5        0.14        0.93      0.71 o
   2 -10   5        7.96        8.13      1.18 o
  -7  -9   5        0.29       -1.17      1.17 o
  -6  -9   5       47.35       43.37      2.17 o
  -5  -9   5        4.90        7.80      1.06 o
  -4  -9   5       40.89       40.52      2.01 o
  -3  -9   5       10.13       11.58      1.19 o
  -2  -9   5        4.98        6.05      0.93 o
  -1  -9   5       22.55       22.20      1.53 o
   0  -9   5        2.53        2.34      0.68 o
   1  -9   5       11.99       12.06      1.03 o
   2  -9   5        0.00        0.20      0.69 o
   3  -9   5        3.22        6.52      1.26 o
  -8  -8   5        2.57        4.25      1.03 o
  -7  -8   5        0.70        1.06      1.59 o
  -6  -8   5        2.58        6.29      1.52 o
  -5  -8   5        1.51        2.09      0.98 o
  -4  -8   5        1.09        0.77      0.78 o
  -3  -8   5       12.66       13.82      1.17 o
  -2  -8   5        3.11        2.20      0.73 o
  -1  -8   5       39.65       38.43      1.46 o
   0  -8   5       50.48       47.84      1.64 o
   1  -8   5        8.12        8.46      1.27 o
   2  -8   5       10.12       10.43      0.91 o
   3  -8   5       12.40       13.94      1.07 o
   4  -8   5        7.70        7.76      1.29 o
  -8  -7   5        4.04        3.87      0.95 o
  -7  -7   5       12.38       10.72      1.73 o
  -6  -7   5       11.88        9.54      1.16 o
  -5  -7   5        0.75        0.41      0.49 o
  -4  -7   5      270.33      255.14      4.91 o
  -3  -7   5        4.84        4.82      0.84 o
  -2  -7   5      632.37      630.93      6.72 o
  -1  -7   5        0.97        0.17      0.51 o
   0  -7   5      244.03      241.51      3.72 o
   1  -7   5       23.99       23.25      1.15 o
   2  -7   5        6.84        7.99      0.95 o
   3  -7   5        6.92        5.93      0.90 o
   4  -7   5        7.71       10.27      1.81 o
   5  -7   5       16.54       15.98      1.55 o
  -9  -6   5       11.32       11.15      2.29 o
  -8  -6   5       14.16       14.89      1.38 o
  -7  -6   5        1.50        1.79      1.34 o
  -6  -6   5        4.99        6.87      0.92 o
  -5  -6   5       13.63        9.27      0.80 o
  -4  -6   5      449.90      433.58      5.14 o
  -3  -6   5       36.46       37.69      1.07 o
  -2  -6   5      501.29      508.16      5.55 o
  -1  -6   5       63.02       58.51      1.58 o
   0  -6   5       52.95       55.37      1.54 o
   1  -6   5       16.77       17.27      0.92 o
   2  -6   5        0.86        0.52      0.48 o
   3  -6   5       63.95       61.41      1.79 o
   4  -6   5        6.70        8.01      0.78 o
   5  -6   5       50.05       53.08      3.21 o
   6  -6   5        0.09        0.67      1.43 o
  -9  -5   5        0.41       -0.12      0.84 o
  -8  -5   5       15.84       17.77      1.43 o
  -7  -5   5       29.29       28.83      1.68 o
  -6  -5   5        1.46        0.86      0.60 o
  -5  -5   5       91.75       92.11      2.64 o
  -4  -5   5        8.51        8.81      0.57 o
  -3  -5   5      275.46      253.48      3.57 o
  -2  -5   5      108.41      112.76      1.74 o
  -1  -5   5      747.83      744.69      7.07 o
   0  -5   5       77.52       71.82      1.65 o
   1  -5   5       15.61       16.78      0.86 o
   2  -5   5       20.19       19.11      1.06 o
   3  -5   5        1.89        1.05      0.49 o
   4  -5   5       22.17       19.39      1.05 o
   5  -5   5        2.92        3.03      0.82 o
   6  -5   5       21.52       23.57      1.88 o
   7  -5   5        0.00        1.38      1.60 o
  -9  -4   5       53.28       60.25      2.67 o
  -8  -4   5       11.90       12.10      1.24 o
  -7  -4   5       70.59       68.76      2.53 o
  -6  -4   5        4.12        5.98      0.94 o
  -5  -4   5        1.65        2.15      0.47 o
  -4  -4   5       27.20       28.31      0.88 o
  -3  -4   5       14.26       16.41      0.66 o
  -2  -4   5      563.13      565.02      4.74 o
  -1  -4   5        0.02       -0.19      0.30 o
   0  -4   5      616.83      636.03      5.14 o
   1  -4   5       30.91       31.16      1.03 o
   2  -4   5       12.90       15.96      0.79 o
   3  -4   5       25.47       32.94      1.48 o
   4  -4   5        0.04        1.35      1.45 o
   5  -4   5       12.69       11.71      1.81 o
   6  -4   5        1.59        1.65      0.77 o
   7  -4   5       17.55       16.27      2.32 o
   8  -4   5       12.73       13.03      2.40 o
  -9  -3   5        0.96        1.59      0.93 o
  -8  -3   5      100.06      103.43      3.27 o
  -7  -3   5        1.72        3.30      0.76 o
  -6  -3   5       36.24       35.31      1.29 o
  -5  -3   5        1.72        1.01      0.45 o
  -4  -3   5      295.78      303.41      3.13 o
  -3  -3   5       39.30       36.41      0.90 o
  -2  -3   5      557.39      623.62      5.01 o
  -1  -3   5      333.25      302.84      3.15 o
   0  -3   5      865.54      858.24      6.37 o
   1  -3   5       99.91      116.80      1.67 o
   2  -3   5      378.27      405.53      3.65 o
   3  -3   5      125.96      129.08      2.19 o
   4  -3   5       88.86       75.96      1.77 o
   5  -3   5       16.61       16.69      2.24 o
   6  -3   5        0.85        1.64      0.71 o
   7  -3   5       62.23       62.71      3.77 o
   8  -3   5        4.44        5.78      1.88 o
  -9  -2   5       26.97       27.73      1.85 o
  -8  -2   5       72.42       72.33      4.34 o
  -7  -2   5      117.64      111.93      3.21 o
  -6  -2   5        3.79        3.82      0.59 o
  -5  -2   5      102.69       92.69      2.94 o
  -4  -2   5        1.92        1.62      0.45 o
  -3  -2   5        2.93        1.08      0.28 o
  -2  -2   5       51.69       60.93      1.07 o
  -1  -2   5        1.40        4.40      0.34 o
   0  -2   5       97.95      126.96      1.54 o
   1  -2   5      141.27      121.21      1.52 o
   2  -2   5      239.77      233.16      2.39 o
   3  -2   5       54.40       49.50      1.05 o
   4  -2   5        0.06        0.80      0.35 o
   5  -2   5        7.37        4.75      0.79 o
   6  -2   5        0.77        1.30      0.69 o
   7  -2   5       50.08       41.63      3.56 o
   8  -2   5        2.09        2.02      1.52 o
  -9  -1   5       16.21       17.92      1.57 o
  -8  -1   5        0.75        1.01      1.36 o
  -7  -1   5       40.29       43.18      1.61 o
  -6  -1   5       13.41       15.15      0.95 o
  -5  -1   5      385.43      392.69      6.60 o
  -4  -1   5      253.88      237.38      3.22 o
  -3  -1   5       12.10        8.37      0.44 o
  -2  -1   5       96.10      113.78      1.47 o
  -1  -1   5       67.95       71.73      1.08 o
   0  -1   5      273.48      243.54      2.26 o
   1  -1   5       42.34       47.77      1.11 o
   2  -1   5     1279.60     1380.57     16.27 o
   3  -1   5      278.17      263.84      2.66 o
   4  -1   5        3.81        2.45      0.46 o
   5  -1   5        7.13        8.99      1.04 o
   6  -1   5        8.37        6.99      0.71 o
   7  -1   5        1.60        2.61      0.79 o
  -9   0   5        0.65        0.92      1.00 o
  -8   0   5        1.15        1.03      0.67 o
  -7   0   5        0.67       -0.18      0.51 o
  -6   0   5       79.00       81.75      2.06 o
  -5   0   5      136.76      135.14      2.84 o
  -4   0   5      182.82      193.38      2.87 o
  -3   0   5        3.52        4.12      0.67 o
  -2   0   5       12.02       27.71      0.69 o
  -1   0   5      564.12      550.49      4.25 o
   0   0   5      267.95      302.13      2.59 o
   1   0   5        5.32        5.64      0.47 o
   2   0   5      379.02      409.77      4.25 o
   3   0   5       44.04       41.60      1.40 o
   4   0   5        1.31        1.01      0.40 o
   5   0   5       26.68       22.87      1.20 o
   6   0   5       19.24       23.12      1.09 o
   7   0   5       25.24       19.00      1.08 o
   8   0   5       44.22       44.94      2.76 o
  -9   1   5        1.04        2.37      1.06 o
  -8   1   5       24.18       26.02      1.43 o
  -7   1   5        0.01       -0.30      0.45 o
  -6   1   5       30.68       30.39      1.31 o
  -5   1   5      128.21      131.96      2.52 o
  -4   1   5        0.01        0.17      0.93 o
  -3   1   5      178.45      181.37      2.62 o
  -2   1   5        0.19        1.33      0.28 o
  -1   1   5      272.40      278.66      2.55 o
   0   1   5      558.46      625.78      5.53 o
   1   1   5      368.68      410.56      4.11 o
   2   1   5        0.02        5.52      3.46 o
   3   1   5      389.72      413.42      3.52 o
   4   1   5      196.87      206.02      2.32 o
   5   1   5       11.24       12.03      0.86 o
   6   1   5       78.02       84.21      1.96 o
   7   1   5       60.72       53.53      2.10 o
   8   1   5        3.47        3.63      0.81 o
   9   1   5        9.88       10.93      1.79 o
  -8   2   5       27.26       26.49      1.48 o
  -7   2   5        0.01        0.56      0.62 o
  -6   2   5       83.72       87.15      2.54 o
  -5   2   5       22.82       20.90      1.08 o
  -4   2   5       42.23       38.91      1.28 o
  -3   2   5      133.27      119.62      2.35 o
  -2   2   5        0.31        0.31      0.25 o
  -1   2   5      119.65      140.56      1.66 o
   0   2   5      246.00      226.04      2.21 o
   1   2   5      535.12      578.21      5.11 o
   2   2   5      492.57      473.36      3.81 o
   3   2   5       44.90       47.65      0.91 o
   4   2   5      166.11      136.54      2.03 o
   5   2   5       56.66       53.79      1.18 o
   6   2   5       46.18       41.14      4.27 o
   7   2   5       69.04       70.46      2.45 o
   8   2   5       30.90       35.35      1.83 o
   9   2   5       12.79       15.27      2.18 o
  10   2   5       18.21       18.93      2.53 o
  -8   3   5       18.78       18.85      1.68 o
  -7   3   5        0.09        0.23      0.60 o
  -6   3   5       86.49       85.80      2.23 o
  -5   3   5       29.96       29.83      1.10 o
  -4   3   5        6.56        7.26      1.01 o
  -3   3   5       23.35       23.55      0.98 o
  -2   3   5      140.54      160.75      2.43 o
  -1   3   5       71.90       75.45      1.23 o
   0   3   5       18.19       18.79      0.59 o
   1   3   5        6.10       10.77      0.45 o
   2   3   5       15.93       13.32      0.50 o
   3   3   5       57.03       41.92      0.88 o
   4   3   5       81.85       77.82      1.32 o
   5   3   5      394.51      397.80      4.58 o
   6   3   5       68.22       65.07      2.96 o
   7   3   5       88.75       87.43      2.74 o
   8   3   5      131.33      136.95      4.77 o
   9   3   5        0.01       -0.28      1.21 o
  10   3   5       28.86       29.68      3.14 o
  -7   4   5        1.55        1.37      0.96 o
  -6   4   5        0.65        1.09      0.80 o
  -5   4   5       42.69       37.63      2.87 o
  -4   4   5        4.70        7.02      0.74 o
  -3   4   5      208.59      199.74      3.52 o
  -2   4   5       61.32       61.30      1.52 o
  -1   4   5      354.33      372.74      3.50 o
   0   4   5      169.88      163.27      2.00 o
   1   4   5       51.47       47.90      0.99 o
   2   4   5      368.16      410.21      3.63 o
   3   4   5      124.40      140.18      1.80 o
   4   4   5      300.26      308.60      3.79 o
   5   4   5        4.47        4.36      0.56 o
   6   4   5      203.90      191.12      4.08 o
   7   4   5       21.00       23.60      2.36 o
   8   4   5       16.99       13.62      1.27 o
   9   4   5       11.89       14.85      1.45 o
  10   4   5        3.48        5.13      1.83 o
  -7   5   5        0.00        1.48      1.08 o
  -6   5   5        4.23        3.30      0.88 o
  -5   5   5        2.25        0.94      1.17 o
  -4   5   5        6.83        8.19      0.75 o
  -3   5   5       18.87       20.93      1.04 o
  -2   5   5       16.92       14.09      0.84 o
  -1   5   5      117.15      110.00      1.73 o
   0   5   5      530.75      537.18      4.67 o
   1   5   5        3.97        3.95      0.41 o
   2   5   5       18.65       13.36      0.57 o
   3   5   5       65.13       65.93      1.23 o
   4   5   5       15.55       13.87      0.79 o
   5   5   5       90.15       92.76      2.06 o
   6   5   5      108.98      106.17      5.32 o
   7   5   5      211.56      214.72      8.46 o
   8   5   5        0.39       -0.12      0.69 o
   9   5   5       18.11       19.74      1.67 o
  -6   6   5        0.01       -0.20      0.82 o
  -5   6   5        6.83        6.32      1.00 o
  -4   6   5        0.42        2.77      0.68 o
  -3   6   5        4.47        4.78      1.80 o
  -2   6   5      187.16      198.99      3.12 o
  -1   6   5      442.34      422.37      4.14 o
   0   6   5       11.62       13.17      0.70 o
   1   6   5       20.93       19.05      0.75 o
   2   6   5        0.56        1.16      0.34 o
   3   6   5       21.59       19.45      0.94 o
   4   6   5      126.63      120.94      2.36 o
   5   6   5        0.03        0.40      0.51 o
   6   6   5      129.64      119.95      3.31 o
   7   6   5        8.02        8.23      1.43 o
   8   6   5        0.08        0.01      0.79 o
   9   6   5        9.43        8.51      1.57 o
  -5   7   5        4.67        4.44      2.00 o
  -4   7   5        1.00        0.29      0.67 o
  -3   7   5       13.68       14.55      1.19 o
  -2   7   5        2.78        1.71      1.49 o
  -1   7   5       31.78       32.39      2.33 o
   0   7   5       79.99       72.26      1.60 o
   1   7   5        4.58        5.56      0.54 o
   2   7   5      222.54      222.60      3.31 o
   3   7   5       57.96       69.33      1.79 o
   4   7   5      331.19      331.47      4.47 o
   5   7   5       50.76       50.83      1.65 o
   6   7   5       94.00       94.17      2.99 o
   7   7   5        4.17        2.98      0.84 o
   8   7   5       10.44        9.24      1.20 o
   9   7   5        0.34        1.05      0.99 o
  -5   8   5        9.04        8.18      1.95 o
  -4   8   5        7.46        7.57      1.86 o
  -3   8   5       13.75       15.50      1.35 o
  -2   8   5       16.53       16.87      1.26 o
  -1   8   5        2.67        3.40      0.69 o
   0   8   5       21.43       21.86      1.09 o
   1   8   5       10.36        9.04      0.95 o
   2   8   5       63.74       60.82      1.75 o
   3   8   5       91.40       85.50      2.13 o
   4   8   5       11.04       13.09      0.93 o
   5   8   5       22.66       21.06      1.24 o
   6   8   5        3.98        4.21      1.01 o
   7   8   5        2.87        5.01      1.61 o
   8   8   5        1.66        2.89      0.97 o
   9   8   5        2.72        4.12      1.98 o
  -4   9   5        6.31        8.30      1.94 o
  -3   9   5        1.39        1.73      0.89 o
  -2   9   5        0.15        1.13      0.73 o
  -1   9   5        4.04        4.40      0.96 o
   0   9   5        6.01        5.63      0.88 o
   1   9   5        4.08        4.66      0.84 o
   2   9   5        0.11        0.30      0.61 o
   3   9   5       33.21       27.85      1.61 o
   4   9   5       31.47       31.75      1.39 o
   5   9   5        0.70        0.29      0.60 o
   6   9   5       11.51       15.54      1.39 o
   7   9   5        3.21        3.65      1.27 o
   8   9   5        0.40        0.50      0.98 o
  -2  10   5        0.45        2.69      0.94 o
  -1  10   5        3.27        3.77      1.27 o
   0  10   5        0.09       -0.25      1.01 o
   1  10   5        5.09        4.77      0.90 o
   2  10   5        2.58        2.78      0.82 o
   3  10   5        0.71       -0.56      1.80 o
   4  10   5        3.07        5.81      1.24 o
   5  10   5        0.06        1.31      0.82 o
   6  10   5       24.06       29.03      1.91 o
   7  10   5        5.88        4.53      1.08 o
  -1  11   5       16.52       21.91      2.70 o
   0  11   5        2.20        0.55      1.21 o
   1  11   5        0.89       -0.16      0.88 o
   2  11   5        0.17        0.40      0.80 o
   3  11   5        0.54        0.17      1.38 o
   4  11   5        3.02        3.63      0.91 o
   5  11   5        2.67        1.36      0.88 o
   2  12   5        4.63        6.22      2.00 o
   3  12   5       15.49       17.79      2.60 o
   4  12   5        0.08        0.58      1.55 o
  -5 -10   6        6.58        9.03      1.71 o
  -4 -10   6        0.24        0.80      0.84 o
  -3 -10   6        1.87        1.23      0.91 o
  -2 -10   6        6.96        7.60      1.16 o
  -1 -10   6        1.80        1.68      0.83 o
   0 -10   6        0.48        1.21      1.55 o
   1 -10   6        6.07        8.32      1.83 o
  -7  -9   6        2.84        4.82      1.84 o
  -6  -9   6        0.80        3.35      1.36 o
  -5  -9   6       21.42       19.17      2.09 o
  -4  -9   6       30.61       33.84      1.96 o
  -3  -9   6       13.96       13.76      1.72 o
  -2  -9   6        1.68        3.25      1.00 o
  -1  -9   6       25.60       28.94      1.41 o
   0  -9   6       10.31       10.71      0.97 o
   1  -9   6        0.23       -0.25      0.94 o
   2  -9   6        4.42        4.80      1.18 o
   3  -9   6        1.03        1.48      1.77 o
  -8  -8   6        2.47        2.83      1.24 o
  -7  -8   6        1.48        1.84      1.31 o
  -6  -8   6       41.87       38.75      2.95 o
  -5  -8   6        0.89        0.22      0.64 o
  -4  -8   6       18.52       20.52      1.42 o
  -3  -8   6        0.25       -0.12      0.79 o
  -2  -8   6        4.52        3.12      0.85 o
  -1  -8   6        1.79        1.96      0.60 o
   0  -8   6       49.95       46.54      1.67 o
   1  -8   6       14.22       14.31      1.33 o
   2  -8   6       14.85       15.08      1.39 o
   3  -8   6        7.00        9.09      1.28 o
   4  -8   6        3.52        4.25      1.28 o
  -8  -7   6        5.43        7.21      1.09 o
  -7  -7   6       21.01       20.61      1.57 o
  -6  -7   6       14.06       14.91      1.29 o
  -5  -7   6       48.02       45.75      1.61 o
  -4  -7   6       12.48       14.76      1.51 o
  -3  -7   6      101.57       94.31      4.75 o
  -2  -7   6       71.13       76.33      1.99 o
  -1  -7   6        4.59        3.82      0.65 o
   0  -7   6      131.00      124.19      2.61 o
   1  -7   6        0.01       -0.24      0.45 o
   2  -7   6       70.35       68.39      2.60 o
   3  -7   6        6.91        7.50      1.95 o
   4  -7   6       16.45       18.82      4.16 o
   5  -7   6        2.88        3.37      1.12 o
  -8  -6   6        8.68       11.75      1.36 o
  -7  -6   6       55.98       59.60      2.50 o
  -6  -6   6        4.72        5.47      0.84 o
  -5  -6   6       13.38       17.88      1.41 o
  -4  -6   6       85.66       83.77      2.03 o
  -3  -6   6       39.05       37.42      1.34 o
  -2  -6   6      384.79      373.32      4.63 o
  -1  -6   6       44.34       43.95      1.44 o
   0  -6   6      279.35      284.15      3.97 o
   1  -6   6       11.39        9.92      0.77 o
   2  -6   6        6.36        5.94      1.08 o
   3  -6   6        0.32        0.70      0.56 o
   4  -6   6       14.35       13.96      1.29 o
   5  -6   6        5.22        4.11      1.06 o
   6  -6   6        9.21       13.12      1.78 o
  -9  -5   6       11.32       10.31      2.14 o
  -8  -5   6       28.82       27.82      1.82 o
  -7  -5   6        1.91        2.65      1.10 o
  -6  -5   6       24.78       25.56      1.52 o
  -5  -5   6        0.36        1.00      0.61 o
  -4  -5   6       90.37       86.41      1.67 o
  -3  -5   6       41.31       39.25      1.08 o
  -2  -5   6      200.85      182.90      2.50 o
  -1  -5   6       28.34       31.12      1.14 o
   0  -5   6       93.25       90.88      1.96 o
   1  -5   6       10.15        8.09      0.67 o
   2  -5   6        0.00        0.40      0.46 o
   3  -5   6        5.37        5.79      0.87 o
   4  -5   6       13.82       13.39      1.24 o
   5  -5   6       47.46       47.20      2.74 o
   6  -5   6        5.26        8.42      1.33 o
  -9  -4   6        2.78        2.56      1.62 o
  -8  -4   6       39.17       45.40      2.25 o
  -7  -4   6       14.94       15.38      1.75 o
  -6  -4   6       12.42       11.61      1.04 o
  -5  -4   6        6.57        6.98      0.69 o
  -4  -4   6       39.99       35.75      1.02 o
  -3  -4   6       81.47       78.47      1.47 o
  -2  -4   6       37.78       35.15      0.96 o
  -1  -4   6      538.62      539.93      7.45 o
   0  -4   6       46.22       42.97      1.03 o
   1  -4   6       69.17       60.47      1.46 o
   2  -4   6       42.15       40.78      1.69 o
   3  -4   6       16.80       14.37      1.12 o
   4  -4   6       16.29       17.75      1.93 o
   5  -4   6       13.14       16.98      1.33 o
   6  -4   6        7.58        7.98      2.33 o
   7  -4   6        0.87        1.86      1.48 o
  -9  -3   6       15.66       15.11      1.61 o
  -8  -3   6        7.55        5.11      1.29 o
  -7  -3   6       42.89       43.47      2.05 o
  -6  -3   6       52.20       48.38      1.59 o
  -5  -3   6       13.61       13.62      0.85 o
  -4  -3   6      140.12      141.62      2.46 o
  -3  -3   6        0.07       -0.28      0.28 o
  -2  -3   6       42.34       46.51      1.05 o
  -1  -3   6       41.02       46.56      1.02 o
   0  -3   6      304.30      322.16      2.84 o
   1  -3   6       68.19       74.09      1.29 o
   2  -3   6      110.96      101.03      1.92 o
   3  -3   6      234.09      205.33      3.97 o
   4  -3   6      178.88      173.14      3.79 o
   5  -3   6        1.70        1.22      0.66 o
   6  -3   6       21.26       25.62      1.59 o
   7  -3   6       13.99       13.20      1.36 o
   8  -3   6       20.59       25.34      2.76 o
  -9  -2   6        0.54       -0.83      0.95 o
  -8  -2   6       44.79       43.14      2.20 o
  -7  -2   6        5.72        5.03      0.87 o
  -6  -2   6      103.40      103.67      2.34 o
  -5  -2   6      154.09      152.56      2.71 o
  -4  -2   6      160.89      146.88      4.28 o
  -3  -2   6       17.49       14.97      0.75 o
  -2  -2   6       21.59       22.03      0.72 o
  -1  -2   6       84.22       79.43      1.72 o
   0  -2   6      243.00      270.56      2.65 o
   1  -2   6        6.93       11.57      0.95 o
   2  -2   6      210.60      206.18      2.90 o
   3  -2   6       53.41       48.39      3.20 o
   4  -2   6       12.42       10.58      0.95 o
   5  -2   6        0.01        0.00      0.69 o
   6  -2   6        0.02        0.42      0.74 o
   7  -2   6       35.73       37.63      1.95 o
   8  -2   6        4.64        4.72      1.65 o
  -9  -1   6        4.37        2.00      1.19 o
  -8  -1   6        8.11        7.47      1.20 o
  -7  -1   6       50.74       48.32      1.76 o
  -6  -1   6       10.51       11.30      1.05 o
  -5  -1   6        0.48        0.87      0.51 o
  -4  -1   6       17.41       16.31      0.86 o
  -3  -1   6       44.51       44.53      1.90 o
  -2  -1   6        0.00       -0.16      0.27 o
  -1  -1   6       26.88       34.32      0.90 o
   0  -1   6      295.49      314.90      2.84 o
   1  -1   6      125.26      130.36      2.08 o
   2  -1   6        4.40        9.95      0.67 o
   3  -1   6      174.57      171.59      4.02 o
   4  -1   6       22.76       23.05      1.01 o
   5  -1   6        4.88        3.89      0.57 o
   6  -1   6        6.10        5.53      0.86 o
   7  -1   6        4.54        3.27      0.84 o
   8  -1   6       18.53       24.02      2.21 o
  -9   0   6        0.68        1.35      1.11 o
  -8   0   6        4.20        3.55      0.83 o
  -7   0   6       18.11       17.58      1.13 o
  -6   0   6        1.20        0.89      0.64 o
  -5   0   6      222.81      203.91      3.28 o
  -4   0   6        0.02        0.18      0.88 o
  -3   0   6        0.87        0.93      0.44 o
  -2   0   6       11.18        9.79      0.46 o
  -1   0   6       10.06        7.22      0.49 o
   0   0   6        9.14        9.30      0.37 o
   1   0   6        0.04        0.00      0.30 o
   2   0   6      275.32      293.41      4.03 o
   3   0   6        1.06        3.63      0.49 o
   4   0   6      138.28      141.57      2.46 o
   5   0   6       23.03       23.19      1.06 o
   6   0   6        0.48        0.49      0.53 o
   7   0   6        9.07       10.13      0.89 o
   8   0   6        0.15       -0.72      0.98 o
  -8   1   6        0.33        1.53      0.80 o
  -7   1   6        0.00       -0.44      0.61 o
  -6   1   6      108.30      105.52      2.46 o
  -5   1   6        3.17        2.33      0.59 o
  -4   1   6      148.64      149.37      2.61 o
  -3   1   6       45.85       47.54      1.34 o
  -2   1   6       13.22       15.91      0.92 o
  -1   1   6       59.10       71.16      1.13 o
   0   1   6        2.72        4.29      0.41 o
   1   1   6      302.20      320.77      4.35 o
   2   1   6       19.78       24.34      0.89 o
   3   1   6      785.28      850.09      7.82 o
   4   1   6        0.41       -0.35      0.44 o
   5   1   6      114.41      112.32      2.41 o
   6   1   6        0.59        0.31      0.46 o
   7   1   6       38.55       38.74      1.86 o
   8   1   6        9.18       10.94      1.31 o
  -8   2   6       24.86       25.93      1.52 o
  -7   2   6        5.25        4.09      0.81 o
  -6   2   6      165.37      170.48      4.34 o
  -5   2   6        2.54        2.59      0.61 o
  -4   2   6      428.55      399.12      4.84 o
  -3   2   6       28.12       31.95      1.66 o
  -2   2   6       41.68       39.74      1.33 o
  -1   2   6       71.14       73.35      1.35 o
   0   2   6       39.34       50.06      0.92 o
   1   2   6       58.37       54.45      0.88 o
   2   2   6      170.20      185.29      2.62 o
   3   2   6     1299.19     1326.05     16.96 o
   4   2   6      255.27      263.35      3.50 o
   5   2   6      168.98      161.23      2.75 o
   6   2   6       49.46       47.36      1.97 o
   7   2   6        1.95        1.35      0.70 o
   8   2   6       11.59       14.34      1.30 o
   9   2   6        1.66        1.57      0.90 o
  -8   3   6       10.68        9.45      1.48 o
  -7   3   6        4.15        6.86      0.92 o
  -6   3   6       86.93       85.82      2.37 o
  -5   3   6       99.55      100.15      2.86 o
  -4   3   6       21.19       30.25      1.27 o
  -3   3   6        2.91        3.94      0.60 o
  -2   3   6       35.23       33.38      1.13 o
  -1   3   6        1.19        2.89      1.00 o
   0   3   6        2.48        3.93      0.40 o
   1   3   6       54.92       45.52      0.91 o
   2   3   6      182.87      175.34      2.57 o
   3   3   6       14.14       22.72      3.27 o
   4   3   6      115.71      115.64      2.15 o
   5   3   6        5.95        5.37      0.82 o
   6   3   6       96.54       92.16      2.78 o
   7   3   6        2.47        3.20      0.96 o
   8   3   6       11.81       14.38      1.35 o
   9   3   6        3.54        5.30      2.07 o
  -7   4   6        7.64        9.32      1.27 o
  -6   4   6        4.11        2.50      0.78 o
  -5   4   6       20.14       22.29      1.23 o
  -4   4   6        6.43        8.48      0.81 o
  -3   4   6       19.70       14.69      0.91 o
  -2   4   6      149.81      161.67      2.66 o
  -1   4   6        0.96        1.87      0.39 o
   0   4   6      442.88      444.28      4.01 o
   1   4   6       37.20       43.28      0.98 o
   2   4   6       23.90       27.32      0.77 o
   3   4   6       43.34       38.67      1.16 o
   4   4   6       80.15       72.79      3.29 o
   5   4   6       81.76       71.65      3.86 o
   6   4   6       42.20       38.32      1.83 o
   7   4   6      166.71      163.74      4.07 o
   8   4   6       15.31       18.20      1.49 o
   9   4   6        1.05        0.60      0.97 o
  -7   5   6        0.47       -0.13      1.67 o
  -6   5   6        8.43        7.48      1.19 o
  -5   5   6        0.03        0.13      0.71 o
  -4   5   6        5.10        6.56      0.74 o
  -3   5   6        7.18        7.34      0.76 o
  -2   5   6        0.07        0.09      0.46 o
  -1   5   6      151.31      145.83      2.49 o
   0   5   6       49.96       42.37      1.09 o
   1   5   6        3.82        3.26      0.47 o
   2   5   6       18.67       21.10      0.74 o
   3   5   6      114.99      106.21      2.18 o
   4   5   6       22.79       19.07      1.75 o
   5   5   6      247.11      251.10      7.04 o
   6   5   6        2.87        2.11      0.72 o
   7   5   6       97.44       95.80      3.12 o
   8   5   6        0.01       -0.73      0.73 o
   9   5   6        9.17        8.40      1.39 o
  -6   6   6        0.98        0.48      1.06 o
  -5   6   6        0.14       -0.17      0.65 o
  -4   6   6       22.25       24.91      1.57 o
  -3   6   6        2.73        2.43      1.49 o
  -2   6   6       15.68       14.84      0.94 o
  -1   6   6      124.39      134.31      2.50 o
   0   6   6      104.07      102.14      1.77 o
   1   6   6        6.39        7.19      0.55 o
   2   6   6       12.93       13.76      0.80 o
   3   6   6      223.61      214.31      4.19 o
   4   6   6       13.14       10.72      1.12 o
   5   6   6      219.09      216.27      5.15 o
   6   6   6       47.05       41.88      2.06 o
   7   6   6        3.94        4.75      1.55 o
   8   6   6        1.45       -0.08      1.35 o
   9   6   6        1.37       -0.58      1.00 o
  -5   7   6        0.01        0.44      0.84 o
  -4   7   6        6.66        7.73      1.47 o
  -3   7   6        0.78        0.13      0.67 o
  -2   7   6        0.58       -0.06      0.57 o
  -1   7   6       54.11       46.91      1.53 o
   0   7   6       10.74        8.06      0.66 o
   1   7   6        0.21        0.05      0.52 o
   2   7   6        0.42        0.27      0.93 o
   3   7   6       42.21       38.49      2.75 o
   4   7   6        3.52        3.01      0.89 o
   5   7   6       39.25       40.24      1.98 o
   6   7   6        0.20        0.79      0.82 o
   7   7   6        0.97       -0.62      0.75 o
   8   7   6        1.03        1.70      0.91 o
   9   7   6        6.00        9.39      2.17 o
  -4   8   6        0.53        2.05      0.95 o
  -3   8   6        1.92        0.77      0.74 o
  -2   8   6        2.89        3.73      0.78 o
  -1   8   6        7.27        6.55      0.93 o
   0   8   6       19.36       18.52      1.47 o
   1   8   6        8.81        9.51      0.87 o
   2   8   6       18.54       13.96      0.92 o
   3   8   6       35.60       33.92      3.76 o
   4   8   6        7.12        6.39      0.92 o
   5   8   6        0.34       -0.09      0.57 o
   6   8   6        0.68        0.83      1.10 o
   7   8   6       10.71       11.55      1.33 o
   8   8   6        6.64        7.12      1.22 o
  -3   9   6        1.39        0.06      0.89 o
  -2   9   6        0.17        0.43      0.76 o
  -1   9   6        3.63        5.30      0.91 o
   0   9   6        0.69       -0.28      0.83 o
   1   9   6        1.01        1.53      0.67 o
   2   9   6        0.00        1.04      0.65 o
   3   9   6        4.31        4.88      0.87 o
   4   9   6        0.16        1.80      0.75 o
   5   9   6        2.90        1.86      0.82 o
   6   9   6        1.34        2.25      0.76 o
   7   9   6        5.74        7.91      1.18 o
   8   9   6        0.82        0.11      1.12 o
  -2  10   6        0.64        1.29      0.98 o
  -1  10   6        0.27        2.01      1.24 o
   0  10   6        3.31        7.17      1.50 o
   1  10   6        1.30        1.50      0.81 o
   2  10   6       44.37       44.40      4.39 o
   3  10   6        9.82        7.93      1.59 o
   4  10   6        9.70       13.93      2.02 o
   5  10   6        1.97        3.02      1.01 o
   6  10   6        0.27        0.24      0.82 o
   7  10   6        0.60        0.66      1.17 o
   0  11   6        0.40        0.32      1.38 o
   1  11   6        1.56        2.52      1.41 o
   2  11   6        0.37        0.18      1.17 o
   3  11   6        5.91       10.97      1.70 o
   4  11   6       10.76       13.48      2.01 o
   5  11   6        0.34        1.80      1.35 o
  -4 -10   7        3.46        4.67      1.14 o
  -3 -10   7        1.52        0.31      1.28 o
  -2 -10   7        0.04       -1.31      1.45 o
  -6  -9   7       17.33       19.42      2.36 o
  -5  -9   7        3.57        3.18      1.49 o
  -4  -9   7        0.76        0.22      0.79 o
  -3  -9   7        0.18        0.30      1.06 o
  -2  -9   7        0.40       -1.05      1.05 o
  -1  -9   7        0.67       -1.04      1.55 o
   0  -9   7       11.20       10.57      2.87 o
   1  -9   7       13.01       14.50      1.93 o
   2  -9   7        6.48        5.34      1.74 o
  -7  -8   7        0.68        2.76      1.65 o
  -6  -8   7        5.61        5.36      1.53 o
  -5  -8   7       12.80       15.99      2.11 o
  -4  -8   7        7.99        9.63      1.10 o
  -3  -8   7       32.89       39.90      2.84 o
  -2  -8   7        1.25        0.62      0.63 o
  -1  -8   7       43.42       43.25      2.06 o
   0  -8   7       23.82       23.21      2.01 o
   1  -8   7       26.52       28.02      1.81 o
   2  -8   7        4.78        5.76      1.50 o
   3  -8   7        2.78        4.24      1.22 o
  -8  -7   7        0.22       -0.61      0.83 o
  -7  -7   7        0.48        0.41      0.78 o
  -6  -7   7        9.09       11.32      1.16 o
  -5  -7   7        5.73        5.06      1.35 o
  -4  -7   7       10.10       12.38      1.12 o
  -3  -7   7        9.29        9.44      1.08 o
  -2  -7   7        7.22        8.65      1.12 o
  -1  -7   7       15.59       17.15      1.28 o
   0  -7   7       15.22       13.74      1.20 o
   1  -7   7        9.09        8.73      1.03 o
   2  -7   7        9.87        7.29      1.07 o
   3  -7   7        1.16        1.20      0.92 o
   4  -7   7        4.53        5.98      1.22 o
   5  -7   7        2.02        1.90      1.84 o
  -8  -6   7        0.13        1.04      0.84 o
  -7  -6   7        1.19        0.92      0.77 o
  -6  -6   7       15.64       15.03      2.52 o
  -5  -6   7        5.26        8.44      1.00 o
  -4  -6   7       58.01       58.22      2.08 o
  -3  -6   7       50.68       54.54      1.67 o
  -2  -6   7       21.64       19.93      1.05 o
  -1  -6   7        2.13        0.82      0.65 o
   0  -6   7       25.53       23.47      1.43 o
   1  -6   7       14.71       15.05      1.90 o
   2  -6   7        0.09       -0.29      0.59 o
   3  -6   7       10.90       10.93      1.15 o
   4  -6   7        0.02        0.55      0.74 o
   5  -6   7       14.62       16.04      4.02 o
  -8  -5   7       16.23       21.39      1.64 o
  -7  -5   7       14.26       18.11      1.47 o
  -6  -5   7       25.40       24.61      2.26 o
  -5  -5   7        1.42        1.36      1.22 o
  -4  -5   7        4.48        2.82      0.59 o
  -3  -5   7       59.67       59.04      1.42 o
  -2  -5   7       23.51       21.29      0.87 o
  -1  -5   7      170.54      173.81      6.50 o
   0  -5   7       77.25       66.59      2.21 o
   1  -5   7       35.39       35.55      1.68 o
   2  -5   7        0.11       -0.45      0.45 o
   3  -5   7       10.62       12.84      1.13 o
   4  -5   7        0.02        0.64      0.77 o
   5  -5   7        2.72        2.78      0.98 o
   6  -5   7       13.15       16.05      1.60 o
  -8  -4   7        4.12        4.25      0.97 o
  -7  -4   7       49.50       51.48      2.49 o
  -6  -4   7        0.77        1.32      0.70 o
  -5  -4   7       44.33       40.69      1.44 o
  -4  -4   7       29.72       28.38      1.33 o
  -3  -4   7      301.03      293.01      3.54 o
  -2  -4   7      141.88      140.59      2.08 o
  -1  -4   7       93.12       95.07      1.96 o
   0  -4   7      186.04      172.95      7.07 o
   1  -4   7        3.79        4.20      0.69 o
   2  -4   7        2.08        2.17      0.55 o
   3  -4   7        1.89        2.08      0.62 o
   4  -4   7       14.90       14.04      1.57 o
   5  -4   7       71.81       67.20      2.63 o
   6  -4   7        0.52        0.50      0.88 o
   7  -4   7       15.86       19.15      1.72 o
  -9  -3   7       11.51       14.48      2.45 o
  -8  -3   7       25.35       25.41      2.00 o
  -7  -3   7       23.51       21.16      1.52 o
  -6  -3   7       11.39       13.78      0.95 o
  -5  -3   7       34.59       29.24      1.24 o
  -4  -3   7       28.14       31.85      1.23 o
  -3  -3   7        5.57        7.63      0.52 o
  -2  -3   7      163.93      162.56      2.18 o
  -1  -3   7      181.72      176.60      2.70 o
   0  -3   7       22.44       18.68      0.89 o
   1  -3   7      146.88      140.46      2.44 o
   2  -3   7        5.94        6.28      0.87 o
   3  -3   7        1.79        2.76      0.67 o
   4  -3   7       17.03       16.33      1.23 o
   5  -3   7       11.12        8.90      1.05 o
   6  -3   7       19.36       22.22      1.60 o
   7  -3   7        5.83        8.45      1.94 o
  -9  -2   7        0.02       -1.63      1.63 o
  -8  -2   7        2.26        3.75      1.41 o
  -7  -2   7        0.41       -0.07      0.73 o
  -6  -2   7        0.12       -0.65      0.65 o
  -5  -2   7       97.34       87.09      2.10 o
  -4  -2   7      231.46      224.37      3.33 o
  -3  -2   7      165.73      165.42      2.63 o
  -2  -2   7       18.61       20.75      1.02 o
  -1  -2   7      261.76      264.69      3.41 o
   0  -2   7      114.13      115.86      2.08 o
   1  -2   7      404.85      421.85      4.12 o
   2  -2   7      111.55      112.58      2.62 o
   3  -2   7      169.83      178.03      5.24 o
   4  -2   7      110.14       93.74      2.71 o
   5  -2   7        4.89        6.00      0.90 o
   6  -2   7        8.45        7.82      1.01 o
   7  -2   7        2.70        2.31      0.92 o
   8  -2   7       15.35       14.76      1.52 o
  -8  -1   7        1.37        0.98      0.92 o
  -7  -1   7        5.40        5.30      0.84 o
  -6  -1   7       10.36       10.61      0.90 o
  -5  -1   7       12.02       11.35      0.99 o
  -4  -1   7      121.61      124.74      2.39 o
  -3  -1   7        9.21        9.48      0.70 o
  -2  -1   7       38.11       36.60      1.68 o
  -1  -1   7        2.60        2.29      0.39 o
   0  -1   7      131.34      116.94      2.07 o
   1  -1   7       32.89       38.50      1.18 o
   2  -1   7      233.12      242.91      3.35 o
   3  -1   7       45.85       44.73      1.39 o
   4  -1   7        0.05       -0.27      0.44 o
   5  -1   7        2.74        3.52      0.57 o
   6  -1   7        2.53        2.89      0.78 o
   7  -1   7        1.03        3.22      1.75 o
   8  -1   7        4.01        5.16      1.52 o
  -8   0   7        0.37       -1.15      1.49 o
  -7   0   7       16.25       22.75      1.55 o
  -6   0   7       14.39       16.56      1.07 o
  -5   0   7        3.15        3.07      0.61 o
  -4   0   7       18.53       20.60      1.04 o
  -3   0   7       10.62       12.73      0.92 o
  -2   0   7       14.24       13.90      0.59 o
  -1   0   7        4.73        2.09      0.54 o
   0   0   7       92.28       94.08      1.87 o
   1   0   7      903.04      920.88      8.31 o
   2   0   7        1.31        1.01      0.43 o
   3   0   7      152.53      151.12      2.57 o
   4   0   7        4.38        5.41      0.80 o
   5   0   7        0.31       -0.50      0.83 o
   6   0   7        4.06        4.66      0.69 o
   7   0   7        0.08        3.15      1.12 o
   8   0   7       11.73       13.92      1.93 o
  -8   1   7        3.37        5.02      1.00 o
  -7   1   7        4.96        6.32      0.86 o
  -6   1   7        6.97        5.80      0.77 o
  -5   1   7        3.24        3.77      0.58 o
  -4   1   7      160.51      158.11      2.81 o
  -3   1   7       90.11       81.33      1.83 o
  -2   1   7      166.26      171.12      3.74 o
  -1   1   7       32.88       25.78      0.93 o
   0   1   7      147.48      124.42      2.13 o
   1   1   7        2.21        1.24      0.41 o
   2   1   7      134.91      126.33      2.21 o
   3   1   7        0.96        1.75      0.42 o
   4   1   7      181.45      169.79      2.85 o
   5   1   7      109.55      119.93      2.46 o
   6   1   7        2.70        2.80      0.59 o
   7   1   7        5.92        6.57      0.95 o
   8   1   7        7.28        8.72      1.13 o
   9   1   7        4.37        4.50      1.63 o
  -8   2   7        1.33        3.71      0.95 o
  -7   2   7        7.05       10.77      0.87 o
  -6   2   7       44.49       40.82      1.65 o
  -5   2   7        6.35        4.15      0.74 o
  -4   2   7      719.33      722.94      7.48 o
  -3   2   7        3.93        1.57      0.68 o
  -2   2   7      613.63      606.18      6.08 o
  -1   2   7       14.01       12.04      0.70 o
   0   2   7      206.70      239.15      3.90 o
   1   2   7       14.99       12.76      0.73 o
   2   2   7       46.58       45.34      1.28 o
   3   2   7      144.24      135.14      2.34 o
   4   2   7        1.52        1.58      0.50 o
   5   2   7      189.94      183.30      3.10 o
   6   2   7        2.65        1.88      0.64 o
   7   2   7       46.95       40.94      1.98 o
   8   2   7        1.32        1.21      0.82 o
   9   2   7       21.86       20.82      2.58 o
  -7   3   7        0.09        1.41      0.76 o
  -6   3   7        9.40       13.15      1.04 o
  -5   3   7        7.88        7.91      0.87 o
  -4   3   7      162.27      162.75      3.42 o
  -3   3   7      198.28      200.16      3.18 o
  -2   3   7       95.81       99.73      2.02 o
  -1   3   7       19.88       20.24      0.73 o
   0   3   7       19.43       16.44      0.83 o
   1   3   7      142.49      145.93      2.42 o
   2   3   7        5.82        3.60      0.61 o
   3   3   7      212.91      244.73      3.38 o
   4   3   7       55.19       57.04      1.53 o
   5   3   7      108.08      113.13      3.40 o
   6   3   7       12.35       14.02      2.21 o
   7   3   7       22.52       20.84      1.50 o
   8   3   7       20.37       20.68      1.61 o
   9   3   7        0.14       -0.54      1.20 o
  -7   4   7        2.27        2.71      1.20 o
  -6   4   7        7.16        8.49      1.01 o
  -5   4   7       36.00       35.49      1.62 o
  -4   4   7       26.25       18.62      1.10 o
  -3   4   7      112.85      128.49      2.56 o
  -2   4   7       65.10       59.81      1.64 o
  -1   4   7        2.63        4.99      0.91 o
   0   4   7       13.57       15.18      1.01 o
   1   4   7       81.81       83.97      1.83 o
   2   4   7        6.35        6.73      0.62 o
   3   4   7       22.50       20.84      0.96 o
   4   4   7       20.62       20.25      1.28 o
   5   4   7       15.77       13.15      1.16 o
   6   4   7       74.20       72.14      3.30 o
   7   4   7        2.59        1.89      1.42 o
   8   4   7       61.58       58.67      3.73 o
   9   4   7       10.17       11.15      2.64 o
  -6   5   7        0.29       -0.83      0.83 o
  -5   5   7        3.64        4.85      1.48 o
  -4   5   7       16.16       14.40      1.71 o
  -3   5   7        7.40        7.92      1.00 o
  -2   5   7       40.84       39.60      1.40 o
  -1   5   7       53.06       50.66      1.48 o
   0   5   7      330.61      326.73      4.60 o
   1   5   7       48.56       48.82      1.45 o
   2   5   7        1.18        1.98      0.50 o
   3   5   7        0.05        0.14      0.58 o
   4   5   7       13.37       12.89      1.24 o
   5   5   7      107.36      117.28      3.28 o
   6   5   7       50.35       45.17      4.50 o
   7   5   7      180.19      191.03     10.60 o
   8   5   7        0.11        0.32      2.33 o
   9   5   7       10.99       16.45      1.75 o
  -6   6   7        0.79       -1.38      1.53 o
  -5   6   7        0.80        1.35      0.88 o
  -4   6   7        6.91        5.30      0.95 o
  -3   6   7        0.08        0.12      0.89 o
  -2   6   7       55.52       53.61      1.68 o
  -1   6   7        0.55        0.61      0.49 o
   0   6   7       23.97       20.58      1.05 o
   1   6   7        0.38       -0.17      0.45 o
   2   6   7       41.61       34.38      1.24 o
   3   6   7        3.96        4.69      0.84 o
   4   6   7       18.95       16.91      1.27 o
   5   6   7      191.68      208.02      5.26 o
   6   6   7        0.74       -0.12      0.72 o
   7   6   7      152.25      154.78      4.25 o
   8   6   7        0.95       -0.30      2.26 o
   9   6   7       20.24       24.02      2.88 o
  -5   7   7        0.06        1.00      1.77 o
  -4   7   7        5.99        6.67      1.07 o
  -3   7   7        6.98        9.18      3.03 o
  -2   7   7       19.03       18.91      2.54 o
  -1   7   7       26.38       27.51      1.23 o
   0   7   7        3.57        4.32      0.81 o
   1   7   7        0.08        0.18      0.60 o
   2   7   7        5.72        4.63      1.13 o
   3   7   7        2.50        2.42      2.62 o
   4   7   7        0.40        0.21      0.57 o
   5   7   7        1.67        0.26      0.66 o
   6   7   7        2.92        2.87      1.10 o
   7   7   7        2.80        3.93      1.34 o
   8   7   7        4.46        7.31      1.20 o
  -4   8   7        2.22        2.71      1.13 o
  -3   8   7        2.42        3.37      1.95 o
  -2   8   7        0.45        2.28      0.93 o
  -1   8   7        1.65        4.79      0.82 o
   0   8   7       25.83       30.06      2.25 o
   1   8   7        0.49        1.14      0.68 o
   2   8   7       19.24       20.81      1.42 o
   3   8   7        7.67        5.40      0.90 o
   4   8   7       22.40       21.73      1.50 o
   5   8   7        2.49        2.55      0.81 o
   6   8   7        0.23        1.88      0.72 o
   7   8   7        5.36        5.81      1.93 o
   8   8   7        0.70        0.67      1.00 o
  -3   9   7        0.34        1.48      1.48 o
  -2   9   7        1.07        2.66      1.56 o
  -1   9   7        1.12        3.04      1.10 o
   1   9   7        5.59        6.67      1.34 o
   2   9   7        0.28       -0.24      1.00 o
   3   9   7       10.53        8.44      1.06 o
   4   9   7        9.61        8.98      2.02 o
   5   9   7        0.00        0.61      1.29 o
   6   9   7        0.00        0.24      0.73 o
   7   9   7        7.91       10.55      1.45 o
   2  10   7       12.72       11.84      1.86 o
   3  10   7        2.90        3.67      1.41 o
   4  10   7       18.41       18.72      2.26 o
   5  10   7        0.57        1.59      0.89 o
   6  10   7        3.40        4.15      1.42 o
   2  11   7        1.26        3.53      1.25 o
   3  11   7        1.21        2.85      1.46 o
   4  11   7        5.03        9.11      1.80 o
  -4  -9   8       12.07       13.50      2.04 o
  -3  -9   8        6.79        6.19      1.53 o
  -2  -9   8        0.16        1.65      1.22 o
  -1  -9   8        2.65        4.22      1.41 o
   0  -9   8        3.29        2.95      1.29 o
   1  -9   8        0.99        4.23      1.90 o
  -4  -8   8       22.80       26.94      2.42 o
  -3  -8   8       13.60       14.33      1.95 o
  -2  -8   8       30.77       32.12      1.84 o
  -1  -8   8        1.30        1.16      0.81 o
   0  -8   8       36.20       34.96      2.00 o
   1  -8   8        9.56        8.16      1.08 o
   2  -8   8       37.22       36.84      2.31 o
  -7  -7   8       13.43       17.69      3.11 o
  -3  -7   8       12.05       10.74      1.65 o
  -2  -7   8        4.40        5.05      2.40 o
  -1  -7   8       27.67       29.43      1.69 o
   0  -7   8       39.99       37.22      1.93 o
   1  -7   8       62.27       64.57      3.44 o
   2  -7   8        3.85        3.63      1.52 o
   3  -7   8       15.64       18.14      1.64 o
  -7  -6   8       11.15       11.86      1.33 o
  -6  -6   8        5.65        4.60      0.90 o
  -5  -6   8       27.45       24.92      2.21 o
  -3  -6   8       38.73       36.06      2.50 o
  -2  -6   8       16.14       16.29      1.56 o
  -1  -6   8       18.24       15.12      1.29 o
   0  -6   8        0.37        0.69      0.65 o
   1  -6   8       12.74       12.25      2.78 o
   2  -6   8        0.15        1.61      0.74 o
   3  -6   8        0.32        0.44      0.77 o
   4  -6   8       11.22       11.56      1.31 o
   5  -6   8        0.02        1.35      1.66 o
  -8  -5   8        4.23        5.29      1.73 o
  -7  -5   8       25.02       27.72      1.81 o
  -6  -5   8        4.07        3.02      0.81 o
  -5  -5   8       11.03       14.36      1.72 o
  -4  -5   8       51.08       50.80      4.15 o
  -3  -5   8        3.06        5.75      0.71 o
  -2  -5   8      122.71      117.18      3.09 o
  -1  -5   8        0.19       -0.53      0.53 o
   0  -5   8       75.73       75.00      2.48 o
   1  -5   8        5.09        4.02      0.72 o
   2  -5   8        2.41        2.81      0.67 o
   3  -5   8        4.37        4.41      0.82 o
   4  -5   8        5.66        4.92      1.00 o
   5  -5   8       19.60       18.31      1.65 o
   6  -5   8        0.39        1.60      1.77 o
  -8  -4   8       17.18       20.56      1.66 o
  -7  -4   8        5.06        4.05      0.95 o
  -6  -4   8       40.06       37.28      1.88 o
  -5  -4   8       44.71       40.76      1.88 o
  -4  -4   8       16.80       17.64      1.26 o
  -3  -4   8       11.90        8.96      0.78 o
  -2  -4   8       14.73       13.90      1.13 o
  -1  -4   8       97.37       92.29      2.18 o
   0  -4   8        0.95        1.29      0.60 o
   1  -4   8        6.86        8.68      1.50 o
   2  -4   8       17.95       19.83      1.36 o
   3  -4   8        0.15        0.03      0.84 o
   4  -4   8       44.83       38.82      2.14 o
   5  -4   8       16.20       16.81      1.62 o
   6  -4   8        1.91        2.16      1.05 o
  -8  -3   8        1.77        2.23      0.95 o
  -7  -3   8       22.76       23.69      3.40 o
  -6  -3   8        1.05        0.91      0.56 o
  -5  -3   8       83.77       77.34      2.05 o
  -4  -3   8      136.91      132.59      2.70 o
  -3  -3   8      393.03      384.05      5.94 o
  -2  -3   8       47.18       42.98      1.38 o
  -1  -3   8       16.82       14.75      0.88 o
   0  -3   8       59.44       60.04      2.18 o
   1  -3   8        0.77        0.86      0.50 o
   2  -3   8        1.00        1.40      0.62 o
   3  -3   8        1.35        1.14      0.59 o
   4  -3   8        0.79        1.16      0.63 o
   5  -3   8       16.19       14.17      1.28 o
   6  -3   8        0.43        0.88      1.01 o
   7  -3   8        5.34        4.34      3.18 o
  -8  -2   8       14.28       13.51      1.53 o
  -7  -2   8        2.66        2.45      0.79 o
  -6  -2   8       14.71       13.72      1.02 o
  -5  -2   8       17.27       15.04      0.99 o
  -4  -2   8        1.47        1.19      0.65 o
  -3  -2   8       65.90       57.24      2.15 o
  -2  -2   8        1.24        0.42      1.03 o
  -1  -2   8       32.72       31.59      1.16 o
   0  -2   8        1.44        0.68      0.44 o
   1  -2   8        7.90        9.32      1.32 o
   2  -2   8        2.90        4.35      0.88 o
   3  -2   8        0.15       -0.45      0.54 o
   4  -2   8        9.15        9.68      0.99 o
   5  -2   8        4.86        5.54      1.01 o
   6  -2   8        0.01        0.83      0.79 o
   7  -2   8       10.56       12.31      2.88 o
  -8  -1   8        8.75        8.02      1.37 o
  -7  -1   8        0.42        1.23      0.70 o
  -6  -1   8        8.85       11.19      0.93 o
  -5  -1   8        0.00        0.76      0.56 o
  -4  -1   8      149.74      142.80      3.50 o
  -3  -1   8        0.60        0.18      0.61 o
  -2  -1   8        6.88        7.15      0.83 o
  -1  -1   8        1.85        1.40      0.63 o
   0  -1   8       13.25       12.82      0.95 o
   1  -1   8       22.62       19.82      1.13 o
   2  -1   8       89.52       76.91      2.32 o
   3  -1   8       15.73       12.45      0.84 o
   4  -1   8       20.49       22.50      1.11 o
   5  -1   8       15.03       17.05      1.30 o
   6  -1   8        4.85        6.05      2.33 o
   7  -1   8        9.18       10.63      1.24 o
   8  -1   8        8.94        9.73      2.02 o
  -8   0   8        0.16       -0.75      0.75 o
  -7   0   8        0.05        0.13      0.64 o
  -6   0   8       12.07       12.23      1.07 o
  -5   0   8       48.77       48.48      1.64 o
  -4   0   8        4.98        6.53      0.95 o
  -3   0   8       94.25       85.35      2.57 o
  -2   0   8       58.21       54.56      2.27 o
  -1   0   8       18.15       17.66      0.86 o
   0   0   8       86.67       86.92      1.87 o
   1   0   8       34.16       39.16      1.27 o
   2   0   8       70.17       57.85      1.56 o
   3   0   8        9.24        8.65      0.76 o
   4   0   8       94.87       89.55      2.12 o
   5   0   8        0.48        0.32      0.49 o
   6   0   8       22.19       24.88      1.28 o
   7   0   8        6.30        5.95      1.52 o
   8   0   8       27.93       29.68      2.78 o
  -8   1   8        0.30       -0.75      1.65 o
  -7   1   8        2.80        2.56      1.02 o
  -6   1   8       18.49       20.64      1.22 o
  -5   1   8        0.27       -0.28      0.48 o
  -4   1   8       15.89       14.11      1.41 o
  -3   1   8      111.87      104.23      4.49 o
  -2   1   8      161.90      149.36      3.39 o
  -1   1   8       83.36       79.86      1.78 o
   0   1   8        4.32        3.70      0.49 o
   1   1   8        0.30        1.52      0.43 o
   2   1   8        5.27        6.76      0.61 o
   3   1   8       40.37       37.16      1.28 o
   4   1   8      145.78      136.28      2.66 o
   5   1   8       18.76       20.74      1.31 o
   6   1   8       30.27       30.40      1.72 o
   7   1   8        0.63        1.68      0.83 o
   8   1   8        2.33        3.84      1.52 o
  -7   2   8        0.18        1.27      0.74 o
  -6   2   8        0.04       -0.03      1.06 o
  -5   2   8        0.35        0.19      0.59 o
  -4   2   8        2.79        2.49      0.88 o
  -3   2   8        0.21       -1.16      1.16 o
  -2   2   8      101.38       83.29      3.61 o
  -1   2   8        0.12       -0.13      0.66 o
   0   2   8        0.09        0.31      0.41 o
   1   2   8       68.32       64.31      1.63 o
   2   2   8       11.51       12.11      1.35 o
   3   2   8      194.33      185.27      3.23 o
   4   2   8       49.08       49.04      1.56 o
   5   2   8       18.48       17.24      1.83 o
   6   2   8        0.80        0.26      0.57 o
   7   2   8        7.56        7.73      1.03 o
   8   2   8        0.56        0.09      0.90 o
   9   2   8        1.13        0.05      1.41 o
  -7   3   8        0.03        1.18      0.83 o
  -6   3   8        0.23        1.71      0.94 o
  -5   3   8        0.30        0.63      0.61 o
  -4   3   8        0.47       -0.57      0.57 o
  -3   3   8        7.31        5.17      0.88 o
  -2   3   8        6.40        5.58      0.84 o
  -1   3   8        1.59        1.81      0.65 o
   0   3   8       24.34       22.52      1.00 o
   1   3   8      331.88      322.05      4.12 o
   2   3   8       80.75       78.52      1.85 o
   3   3   8       35.34       28.21      1.14 o
   4   3   8      191.97      181.65      3.01 o
   5   3   8        1.72        1.20      0.68 o
   6   3   8       65.46       65.44      2.52 o
   7   3   8        0.36       -0.61      0.91 o
   8   3   8       25.30       27.70      1.92 o
   9   3   8        4.94        5.51      1.38 o
  -6   4   8        2.80        2.92      0.90 o
  -5   4   8        7.69       11.19      1.69 o
  -4   4   8       26.55       22.59      1.55 o
  -3   4   8        0.10        0.30      0.68 o
  -2   4   8        0.33        0.83      0.61 o
  -1   4   8        0.19       -0.54      0.54 o
   0   4   8       48.41       50.01      1.51 o
   1   4   8        7.69        7.13      0.67 o
   2   4   8        6.54        5.74      0.78 o
   3   4   8       42.40       41.46      1.94 o
   4   4   8       63.74       58.75      2.23 o
   5   4   8       39.92       41.37      2.55 o
   6   4   8       27.14       25.40      1.62 o
   7   4   8        2.35        1.68      0.86 o
   8   4   8        0.50       -0.21      1.15 o
   9   4   8        4.05        1.76      1.80 o
  -6   5   8        2.62        5.23      1.57 o
  -5   5   8        0.03       -0.36      0.65 o
  -4   5   8        8.39       14.44      1.36 o
  -3   5   8        0.46        1.81      0.73 o
  -2   5   8        0.00        0.09      0.62 o
  -1   5   8        0.01       -0.65      0.65 o
   0   5   8       95.35      104.66      2.26 o
   1   5   8       89.90       83.16      1.99 o
   2   5   8        0.15        0.30      0.59 o
   3   5   8       49.47       46.63      1.97 o
   4   5   8        0.11       -0.05      0.55 o
   5   5   8       38.77       32.09      1.77 o
   6   5   8       17.23       17.31      1.46 o
   7   5   8        0.00        2.01      0.97 o
   8   5   8       26.99       28.19      1.97 o
  -5   6   8        0.94        0.77      1.01 o
  -4   6   8        0.64        1.07      1.07 o
  -3   6   8        5.49        5.85      0.97 o
  -2   6   8       17.57       12.06      1.14 o
  -1   6   8       43.01       42.28      1.93 o
   0   6   8      163.88      139.22      5.79 o
   1   6   8        4.88        5.53      1.29 o
   2   6   8       14.50       12.38      1.25 o
   3   6   8       32.84       34.39      1.74 o
   4   6   8       27.38       26.13      1.82 o
   5   6   8        0.05        0.52      0.69 o
   6   6   8       14.53       14.52      1.70 o
   7   6   8       42.08       44.77      2.42 o
   8   6   8        0.59        0.88      1.23 o
  -4   7   8        0.00       -1.04      1.31 o
  -3   7   8       14.02       16.65      2.07 o
  -2   7   8       17.31       18.01      2.01 o
  -1   7   8        0.35        1.68      0.87 o
   0   7   8       33.73       32.84      1.71 o
   1   7   8        0.77        1.73      0.52 o
   2   7   8        9.39        8.96      1.02 o
   3   7   8        0.02        0.99      0.80 o
   4   7   8       33.48       35.54      1.90 o
   5   7   8       32.59       33.38      1.90 o
   6   7   8        0.53        1.89      0.78 o
   7   7   8       15.67       18.90      2.93 o
   8   7   8        0.86       -0.04      1.57 o
  -3   8   8        0.57       -0.63      1.25 o
  -2   8   8        0.48        2.12      1.18 o
  -1   8   8        5.55        5.40      1.22 o
   0   8   8        0.20        1.46      0.68 o
   1   8   8       25.81       28.12      2.31 o
   2   8   8       15.90       15.25      1.64 o
   3   8   8        6.05        8.82      1.08 o
   4   8   8        6.61        6.73      1.04 o
   5   8   8        2.57        2.01      1.50 o
   6   8   8        3.08        4.42      0.92 o
   7   8   8        2.17        3.85      1.15 o
  -2   9   8        0.80        2.36      1.39 o
  -1   9   8        0.96        0.14      0.96 o
   2   9   8        0.21        1.06      1.13 o
   3   9   8        0.08        0.46      0.78 o
   4   9   8        5.29        5.08      1.01 o
   5   9   8        1.83        1.61      0.81 o
   6   9   8        1.03        1.93      1.95 o
   3  10   8       14.61       18.55      2.14 o
   4  10   8        0.61        0.86      0.84 o
   5  10   8       14.86       12.81      1.91 o
  -3  -8   9       15.67       19.85      2.19 o
  -2  -8   9        0.42        1.11      1.24 o
  -1  -8   9       19.27       22.29      1.64 o
   0  -8   9        1.88        2.59      1.69 o
   1  -8   9        1.92        3.77      1.86 o
  -3  -7   9       16.86       21.36      2.28 o
  -2  -7   9       20.14       22.23      1.56 o
  -1  -7   9       12.54       12.69      1.30 o
   0  -7   9        8.38        8.60      1.21 o
   1  -7   9        2.81        3.66      1.36 o
   2  -7   9       28.85       25.54      1.92 o
  -7  -6   9       23.73       27.90      2.64 o
  -6  -6   9       50.99       59.09      3.66 o
  -3  -6   9       10.41       10.99      1.15 o
  -2  -6   9        9.70       11.16      1.49 o
  -1  -6   9        9.22       10.78      1.29 o
   0  -6   9       26.21       25.92      2.08 o
   1  -6   9       16.84       16.36      1.43 o
   2  -6   9        3.67        4.61      0.93 o
   3  -6   9        3.93        4.62      0.99 o
   4  -6   9        0.04        0.07      1.57 o
  -7  -5   9        3.06        2.83      1.27 o
  -6  -5   9       30.93       32.72      2.74 o
  -5  -5   9       13.04       17.00      2.05 o
  -4  -5   9        0.22        1.45      0.77 o
  -3  -5   9        0.23        0.86      1.03 o
  -2  -5   9        1.59       -0.13      1.41 o
  -1  -5   9       18.10       18.66      1.34 o
   0  -5   9        0.92        1.67      0.67 o
   1  -5   9       25.65       25.94      1.60 o
   2  -5   9        0.14        1.27      0.98 o
   3  -5   9        6.53        6.10      1.11 o
   4  -5   9        3.90        5.60      1.06 o
   5  -5   9        3.17        3.70      1.86 o
  -7  -4   9       31.00       32.24      2.88 o
  -6  -4   9        0.63       -0.76      0.76 o
  -5  -4   9       13.65       12.86      1.24 o
  -4  -4   9        7.19        7.29      1.00 o
  -3  -4   9        5.54        2.97      0.77 o
  -2  -4   9      100.79      101.38      2.29 o
  -1  -4   9       27.69       27.04      2.58 o
   0  -4   9       58.43       52.01      2.12 o
   1  -4   9        0.66        0.13      0.61 o
   2  -4   9       14.26       16.25      1.30 o
   3  -4   9        3.30        2.93      0.80 o
   4  -4   9       12.35       17.37      1.49 o
   5  -4   9        1.95        2.41      1.42 o
  -7  -3   9        0.20        3.09      1.12 o
  -6  -3   9        9.00       10.04      1.74 o
  -5  -3   9        0.07       -0.26      2.04 o
  -4  -3   9        6.79        7.88      0.97 o
  -3  -3   9        5.14        4.31      1.10 o
  -2  -3   9       37.62       39.46      1.61 o
  -1  -3   9       84.81       86.07      2.06 o
   0  -3   9        0.11        0.29      0.48 o
   1  -3   9       22.96       22.70      1.41 o
   2  -3   9       24.85       19.35      1.39 o
   3  -3   9        7.27       11.32      1.13 o
   4  -3   9       46.67       42.80      2.45 o
   5  -3   9       34.77       34.11      1.99 o
   6  -3   9        0.79        3.74      1.22 o
  -7  -2   9        7.61        7.68      1.12 o
  -6  -2   9        1.10        1.16      0.70 o
  -5  -2   9       14.57       15.84      1.35 o
  -4  -2   9       24.43       24.55      1.67 o
  -3  -2   9      155.74      147.66      3.58 o
  -2  -2   9       13.37       13.32      1.30 o
  -1  -2   9       43.81       44.25      1.46 o
   0  -2   9       68.35       57.46      1.71 o
   1  -2   9        0.77        0.49      0.52 o
   2  -2   9       12.19       11.86      0.86 o
   3  -2   9       15.48       13.80      1.17 o
   4  -2   9        4.68        4.88      0.91 o
   5  -2   9        1.16        1.71      0.82 o
   6  -2   9        5.73        7.53      1.15 o
   7  -2   9        1.79        2.15      1.11 o
  -7  -1   9        0.07        0.51      0.66 o
  -6  -1   9        0.16        0.90      0.78 o
  -5  -1   9        4.65        5.05      2.00 o
  -4  -1   9        4.37        3.54      0.90 o
  -3  -1   9       11.64       11.24      1.09 o
  -2  -1   9       55.01       54.43      2.08 o
  -1  -1   9        3.97        2.61      0.61 o
   0  -1   9       70.72       69.82      1.80 o
   1  -1   9        5.06        3.43      0.61 o
   2  -1   9      181.88      172.69      3.06 o
   3  -1   9        3.81        3.41      0.61 o
   4  -1   9       25.11       25.15      1.21 o
   5  -1   9        1.10        0.64      0.71 o
   6  -1   9        1.16        0.92      0.82 o
   7  -1   9       13.16       12.87      1.45 o
  -7   0   9        0.18        1.25      0.85 o
  -6   0   9       12.94       17.11      1.51 o
  -5   0   9        2.08        1.59      1.30 o
  -4   0   9        3.69        4.86      0.88 o
  -3   0   9       38.04       39.45      1.87 o
  -2   0   9      201.40      201.73      4.16 o
  -1   0   9      214.12      215.16      3.30 o
   0   0   9       90.81       88.83      2.00 o
   1   0   9      265.10      253.45      3.69 o
   2   0   9       21.53       21.50      1.52 o
   3   0   9      100.63      104.46      3.13 o
   4   0   9        2.97        5.18      0.70 o
   5   0   9       45.47       42.87      1.64 o
   6   0   9       14.54       13.68      2.08 o
   7   0   9        9.24        9.06      1.73 o
  -7   1   9        2.10        2.21      0.96 o
  -6   1   9        4.35        4.79      0.94 o
  -5   1   9        0.17       -0.20      0.74 o
  -4   1   9        0.01       -0.37      0.69 o
  -3   1   9      121.97      127.52      3.42 o
  -2   1   9       26.28       24.94      1.50 o
  -1   1   9      283.97      277.62      4.96 o
   0   1   9       75.55       74.39      1.89 o
   1   1   9      241.14      231.31      3.49 o
   2   1   9       14.29       15.02      0.93 o
   3   1   9       37.75       34.21      1.32 o
   4   1   9       26.02       28.75      1.91 o
   5   1   9        4.54        5.11      0.73 o
   6   1   9       18.49       18.50      1.42 o
   7   1   9        8.59        7.03      1.16 o
   8   1   9       21.16       19.55      2.60 o
  -6   2   9        1.06       -1.08      1.08 o
  -5   2   9        0.01        0.81      1.31 o
  -4   2   9        0.56       -0.70      1.51 o
  -3   2   9       37.22       32.44      3.17 o
  -2   2   9       22.66       22.06      1.41 o
  -1   2   9       84.00       84.27      2.58 o
   0   2   9        4.19        4.00      0.58 o
   1   2   9       10.44        9.17      0.78 o
   2   2   9      140.23      138.32      2.64 o
   3   2   9       35.11       39.19      1.40 o
   4   2   9       60.46       58.77      1.80 o
   5   2   9       29.18       24.88      1.80 o
   6   2   9        9.32        9.27      1.12 o
   7   2   9        0.11        1.25      0.86 o
   8   2   9        6.66        5.25      1.33 o
  -6   3   9        7.85        9.47      1.32 o
  -5   3   9        1.38        1.14      0.88 o
  -4   3   9       15.35       15.39      1.42 o
  -3   3   9       23.54       16.15      1.46 o
  -2   3   9       33.97       33.46      2.12 o
  -1   3   9        0.00        0.90      0.52 o
   0   3   9       20.14       19.98      1.02 o
   1   3   9        1.05        0.32      0.49 o
   2   3   9       26.83       25.99      1.16 o
   3   3   9       33.94       35.90      1.34 o
   4   3   9        3.04        3.34      0.59 o
   5   3   9        4.78        2.78      0.96 o
   6   3   9        0.11        2.25      1.59 o
   7   3   9        8.01        8.10      1.18 o
   8   3   9        0.55        0.13      1.02 o
  -6   4   9       12.58       10.98      2.01 o
  -5   4   9        2.52        4.04      0.99 o
  -4   4   9        1.29        2.00      0.94 o
  -3   4   9       16.20       19.81      1.47 o
  -2   4   9        1.81        1.52      0.79 o
  -1   4   9       18.72       19.50      2.47 o
   0   4   9       74.28       62.27      2.25 o
   1   4   9      199.71      197.26      3.26 o
   2   4   9       16.78       20.12      1.05 o
   3   4   9        1.24        1.26      0.83 o
   4   4   9        0.01       -0.33      0.54 o
   5   4   9        1.11        1.85      0.71 o
   6   4   9        7.56        9.52      1.18 o
   7   4   9        1.61        1.36      0.95 o
   8   4   9       11.76       14.04      1.78 o
  -5   5   9        7.06       10.12      1.37 o
  -4   5   9        6.93        6.21      1.17 o
  -3   5   9        0.39        0.71      0.91 o
  -2   5   9       11.71       12.04      1.41 o
  -1   5   9        0.99        1.97      0.70 o
   0   5   9        1.52        0.08      0.61 o
   1   5   9        0.03        0.13      0.49 o
   2   5   9        9.18        7.02      0.92 o
   3   5   9        7.18        6.48      0.92 o
   4   5   9        3.83        4.24      0.85 o
   5   5   9        0.12        0.83      0.64 o
   6   5   9        1.46        2.73      1.34 o
   7   5   9        0.57        1.04      0.92 o
   8   5   9        2.17        2.44      1.35 o
  -4   6   9        0.04       -0.83      1.21 o
  -3   6   9        0.68       -0.07      0.83 o
  -2   6   9        3.24        4.64      0.96 o
  -1   6   9        4.12        4.43      0.83 o
   0   6   9        0.16        0.94      0.63 o
   1   6   9       25.01       25.76      1.21 o
   2   6   9        8.08        6.57      1.43 o
   3   6   9        0.11        0.50      0.63 o
   4   6   9        0.00        0.41      0.60 o
   5   6   9        5.02        5.00      0.91 o
   6   6   9        7.91       10.19      1.23 o
   7   6   9        0.14        0.03      0.96 o
  -3   7   9        0.56        0.34      1.28 o
  -2   7   9        0.74        0.84      0.80 o
  -1   7   9        0.03        0.92      0.74 o
   0   7   9        3.48        3.51      1.25 o
   1   7   9        1.27        1.31      0.96 o
   2   7   9        0.42        0.64      0.69 o
   3   7   9        0.04        0.21      0.63 o
   4   7   9        6.96        7.39      1.25 o
   5   7   9        5.44        7.34      1.28 o
   6   7   9        3.52        5.23      0.96 o
   7   7   9        0.63        0.60      0.93 o
  -2   8   9       10.90        8.70      1.70 o
  -1   8   9        1.37       -0.24      0.97 o
   0   8   9        0.02        0.90      1.03 o
   1   8   9        1.12        2.47      1.10 o
   2   8   9        0.02        0.77      0.74 o
   3   8   9        0.82        2.62      0.89 o
   4   8   9        1.78        1.89      0.85 o
   5   8   9        3.52        5.56      2.64 o
   6   8   9        0.09        0.57      1.04 o
   2   9   9        1.35        3.14      1.20 o
   3   9   9        5.04        5.61      1.10 o
   4   9   9       10.59       12.93      1.33 o
   5   9   9        0.07       -0.75      0.77 o
   3  10   9        0.27        1.52      1.25 o
   4  10   9        3.33        5.78      1.56 o
  -2  -8  10        2.82        2.49      1.42 o
  -1  -8  10        0.11        1.98      1.70 o
  -2  -7  10        5.06        5.87      1.11 o
  -1  -7  10        5.68        5.36      1.26 o
   0  -7  10        7.16        6.58      2.40 o
   1  -7  10        3.37        3.16      0.98 o
  -3  -6  10        3.58        2.81      1.41 o
  -2  -6  10        0.06        0.78      0.80 o
  -1  -6  10       40.74       38.75      2.08 o
   0  -6  10        0.00        0.48      0.73 o
   1  -6  10       39.73       41.90      2.25 o
   2  -6  10        7.79        7.85      1.24 o
  -6  -5  10        4.07        2.64      1.76 o
  -5  -5  10        6.71        8.18      1.79 o
  -4  -5  10       16.75       17.12      2.13 o
  -3  -5  10        0.37        0.30      1.07 o
  -2  -5  10        0.03        0.75      1.36 o
  -1  -5  10       12.27       13.87      1.29 o
   0  -5  10       12.29       13.15      1.89 o
   1  -5  10        2.54        3.26      0.92 o
   2  -5  10        8.00        9.67      1.24 o
   3  -5  10        0.08        0.13      0.96 o
  -6  -4  10        5.28        2.87      1.60 o
  -5  -4  10        0.58        0.65      1.50 o
  -4  -4  10       11.30       11.65      1.25 o
  -3  -4  10       30.73       28.05      1.65 o
  -2  -4  10       71.71       70.50      2.00 o
  -1  -4  10        0.52        0.85      0.66 o
   0  -4  10        5.35        6.53      1.31 o
   1  -4  10        2.77        3.07      0.77 o
   2  -4  10        1.95        1.15      0.72 o
   3  -4  10        9.00       10.48      2.83 o
   4  -4  10        2.33        2.72      0.91 o
  -6  -3  10        0.15       -0.78      0.78 o
  -5  -3  10       15.04       18.69      1.51 o
  -4  -3  10        0.03       -0.62      0.69 o
  -3  -3  10        0.15        2.70      0.84 o
  -2  -3  10        0.04       -0.66      0.66 o
  -1  -3  10        5.20        3.52      0.69 o
   0  -3  10        5.89        5.86      0.72 o
   1  -3  10        0.08        0.37      0.64 o
   2  -3  10        0.04       -0.37      0.67 o
   3  -3  10        9.73       10.11      1.16 o
   4  -3  10        6.47        5.77      1.08 o
   5  -3  10        0.01        0.02      0.86 o
  -6  -2  10        0.64        2.15      0.89 o
  -5  -2  10       13.62       17.17      1.95 o
  -4  -2  10        4.76        5.31      0.95 o
  -3  -2  10       59.90       57.56      2.34 o
  -2  -2  10       55.09       51.79      2.15 o
  -1  -2  10        4.57        3.98      0.63 o
   0  -2  10        7.97        7.72      0.78 o
   1  -2  10        3.61        4.50      0.62 o
   2  -2  10       12.81       14.00      1.20 o
   3  -2  10        7.97        6.77      1.00 o
   4  -2  10       10.66        9.21      1.11 o
   5  -2  10       19.86       20.10      1.63 o
   6  -2  10        0.04        0.61      0.93 o
  -7  -1  10        1.51        2.43      1.50 o
  -6  -1  10        2.88        4.67      1.78 o
  -5  -1  10        3.27        4.20      1.00 o
  -4  -1  10       24.36       25.48      1.67 o
  -3  -1  10        7.61        6.22      0.97 o
  -2  -1  10       38.86       40.69      1.91 o
  -1  -1  10        8.50        6.70      0.74 o
   0  -1  10       16.87       16.61      0.98 o
   1  -1  10        5.14        4.60      0.64 o
   2  -1  10        4.98        5.86      1.07 o
   3  -1  10        9.22        9.95      1.49 o
   4  -1  10       10.08        9.69      1.13 o
   5  -1  10       16.62       17.70      1.46 o
   6  -1  10        6.75        9.64      1.29 o
  -6   0  10        0.47        1.34      0.79 o
  -5   0  10       33.84       35.89      2.07 o
  -4   0  10        0.34        1.94      0.82 o
  -3   0  10       37.22       35.83      1.87 o
  -2   0  10        0.02        0.25      0.67 o
  -1   0  10        0.75        0.81      0.89 o
   0   0  10       96.81       93.43      2.70 o
   1   0  10       21.73       19.36      1.44 o
   2   0  10      179.78      180.13      3.21 o
   3   0  10       15.75       15.15      1.03 o
   4   0  10       71.54       70.31      2.10 o
   5   0  10        3.21        2.39      0.66 o
   6   0  10       22.39       26.29      2.15 o
   7   0  10        0.38        2.10      1.67 o
  -6   1  10        2.63        2.95      0.95 o
  -5   1  10        4.54        5.79      1.12 o
  -4   1  10       11.13       11.03      1.24 o
  -3   1  10       78.10       79.56      2.81 o
  -2   1  10       95.24       85.86      2.77 o
  -1   1  10       12.31       11.22      1.12 o
   0   1  10       90.49       87.70      2.13 o
   1   1  10       67.95       62.67      2.99 o
   2   1  10       73.13       72.54      1.97 o
   3   1  10       91.87       85.34      2.18 o
   4   1  10       30.73       28.38      1.38 o
   5   1  10       42.89       43.77      1.72 o
   6   1  10        3.01        2.73      1.23 o
   7   1  10        4.92        5.81      1.97 o
  -6   2  10        0.58        1.82      1.01 o
  -5   2  10        2.06        1.52      1.22 o
  -4   2  10        3.40        5.42      1.05 o
  -3   2  10        7.06        5.83      1.50 o
  -2   2  10       18.41       18.74      1.39 o
  -1   2  10       38.22       37.19      3.23 o
   0   2  10       14.73       16.28      1.00 o
   1   2  10       32.76       32.56      1.33 o
   2   2  10       25.04       28.48      1.27 o
   3   2  10       47.00       45.42      1.58 o
   4   2  10        3.43        3.87      0.66 o
   5   2  10       20.89       22.54      1.59 o
   6   2  10        0.63        2.46      0.93 o
   7   2  10       16.80       17.91      1.71 o
  -5   3  10        6.91        9.65      1.26 o
  -4   3  10        0.00       -0.46      0.80 o
  -3   3  10       44.64       39.91      2.07 o
  -2   3  10        0.09       -0.29      0.58 o
  -1   3  10       30.86       27.97      1.62 o
   0   3  10        7.33        6.26      1.20 o
   1   3  10       80.65       80.90      2.46 o
   2   3  10       85.51       77.04      2.88 o
   3   3  10        4.28        4.56      0.65 o
   4   3  10       30.16       30.02      1.73 o
   5   3  10        0.00        0.82      0.70 o
   6   3  10        9.45        9.31      1.24 o
   7   3  10        2.58        1.46      0.94 o
  -5   4  10        1.14        0.35      1.48 o
  -4   4  10        5.52        6.42      1.13 o
  -3   4  10        0.56        0.67      0.78 o
  -2   4  10        1.04        0.73      0.61 o
  -1   4  10        0.02        0.82      0.64 o
   0   4  10        3.77        2.28      0.73 o
   1   4  10       27.30       27.86      1.29 o
   2   4  10      110.48      101.68      2.40 o
   3   4  10       11.54       12.24      0.90 o
   4   4  10       23.89       21.71      1.52 o
   5   4  10        4.40        6.76      1.06 o
   6   4  10       17.30       18.71      1.67 o
   7   4  10        6.09        6.65      1.35 o
  -4   5  10        2.22        4.46      1.14 o
  -3   5  10        3.05        3.03      0.87 o
  -2   5  10        0.44       -0.51      0.67 o
  -1   5  10        0.93        0.78      0.98 o
   0   5  10       12.99       12.90      3.12 o
   1   5  10       56.34       47.55      2.10 o
   2   5  10        0.01        1.39      0.92 o
   3   5  10        3.65        2.75      0.91 o
   4   5  10        2.40        0.95      0.67 o
   5   5  10        7.05        7.01      1.11 o
   6   5  10        0.04        0.00      1.68 o
   7   5  10        2.72        2.09      1.20 o
  -4   6  10        0.06       -1.29      1.29 o
  -3   6  10        1.27        1.73      0.99 o
  -2   6  10        6.89        8.30      1.20 o
  -1   6  10        0.73        1.95      0.77 o
   0   6  10        0.72        2.29      0.70 o
   1   6  10        6.43        7.00      0.89 o
   2   6  10        0.01        1.57      0.73 o
   3   6  10        0.55        0.40      1.08 o
   4   6  10        3.37        6.00      0.97 o
   5   6  10        0.54        0.69      0.76 o
   6   6  10       20.67       21.67      1.72 o
  -2   7  10        2.49        2.49      0.93 o
  -1   7  10        1.55        1.06      0.83 o
   0   7  10        0.00        1.42      0.73 o
   1   7  10        2.16        5.48      1.36 o
   2   7  10        6.05        7.27      1.04 o
   3   7  10        1.54        1.86      0.82 o
   4   7  10        2.54        2.77      0.86 o
   5   7  10       11.97       16.20      1.44 o
   6   7  10        0.10       -0.23      0.81 o
  -1   8  10        2.87        5.08      1.41 o
   0   8  10        0.15        1.43      1.18 o
   1   8  10        7.58       10.04      1.86 o
   2   8  10        5.69        8.93      1.66 o
   3   8  10        1.47        3.62      0.97 o
   4   8  10        0.79        2.11      0.81 o
   5   8  10       16.76       18.96      1.64 o
   2   9  10       10.84       12.50      1.81 o
   3   9  10        2.13        4.08      2.64 o
   4   9  10       18.92       21.95      2.47 o
  -2  -7  11        0.81       -0.80      1.53 o
  -1  -7  11        4.03        4.72      1.94 o
  -3  -6  11        0.04       -1.32      1.32 o
  -2  -6  11        0.14        0.82      0.94 o
  -1  -6  11        0.43        0.21      0.87 o
   0  -6  11       11.69       10.10      1.34 o
   1  -6  11        7.86        8.90      1.84 o
  -5  -5  11        3.17        4.27      1.77 o
  -4  -5  11        5.40        5.82      1.52 o
  -3  -5  11        2.64        0.17      1.17 o
  -2  -5  11        0.00       -1.29      1.29 o
  -1  -5  11       41.94       40.87      2.18 o
   0  -5  11        4.21        4.00      1.02 o
   1  -5  11       45.38       46.94      2.58 o
   2  -5  11        7.52        8.34      1.89 o
  -5  -4  11        7.47        7.09      1.25 o
  -4  -4  11        1.20        0.34      0.88 o
  -3  -4  11        4.30        5.30      1.12 o
  -2  -4  11        2.29        3.40      1.22 o
  -1  -4  11       18.84       17.51      1.22 o
   0  -4  11       22.45       25.40      2.17 o
   1  -4  11        7.45        9.79      2.01 o
   2  -4  11       15.84       15.20      1.45 o
   3  -4  11        1.95        2.50      0.92 o
  -6  -3  11        4.28        2.43      1.43 o
  -5  -3  11        0.31        0.73      0.93 o
  -4  -3  11       15.90       14.88      1.48 o
  -3  -3  11        0.01        0.78      0.94 o
  -2  -3  11       30.58       29.69      3.73 o
  -1  -3  11       18.77       19.01      1.14 o
   0  -3  11        2.87        3.82      0.70 o
   1  -3  11       11.65       11.80      1.70 o
   2  -3  11        3.47        5.23      0.98 o
   3  -3  11        9.22       10.32      1.26 o
   4  -3  11        1.83        1.24      0.90 o
  -6  -2  11        0.97        2.56      1.53 o
  -5  -2  11        0.70       -0.79      0.87 o
  -4  -2  11        7.26        8.76      1.24 o
  -3  -2  11        1.24        1.66      0.74 o
  -2  -2  11        2.12        3.54      0.95 o
  -1  -2  11        8.42        9.55      1.12 o
   0  -2  11       23.92       21.89      1.20 o
   1  -2  11        8.94       12.04      0.84 o
   2  -2  11        0.01        0.60      0.82 o
   3  -2  11       63.92       57.98      2.49 o
   4  -2  11        0.68        0.59      0.79 o
   5  -2  11       12.62       15.10      1.64 o
  -6  -1  11        0.98       -0.14      1.39 o
  -5  -1  11       14.22       16.70      2.55 o
  -4  -1  11        1.03       -0.63      1.73 o
  -3  -1  11        1.89        1.43      1.63 o
  -2  -1  11       15.89       14.64      1.33 o
  -1  -1  11        1.64        1.20      0.89 o
   0  -1  11       21.74       22.76      1.19 o
   1  -1  11        1.62        1.58      0.94 o
   2  -1  11        4.59        3.50      0.70 o
   3  -1  11       16.52       17.63      1.48 o
   4  -1  11        6.07        7.48      1.46 o
   5  -1  11        3.76        3.91      1.62 o
   6  -1  11        3.29        4.70      1.59 o
  -5   0  11        0.00        1.54      1.29 o
  -4   0  11        1.99       -0.12      0.83 o
  -3   0  11        9.53        8.12      1.14 o
  -2   0  11       22.77       24.12      1.73 o
  -1   0  11       23.12       23.43      2.45 o
   0   0  11        0.01        0.16      0.91 o
   1   0  11       11.38       10.75      0.87 o
   2   0  11        0.04        0.62      0.51 o
   3   0  11        4.68        4.95      0.76 o
   4   0  11        0.01        0.18      0.59 o
   5   0  11        0.12        1.31      0.82 o
   6   0  11        0.20        3.56      1.32 o
  -5   1  11        4.73        6.30      2.33 o
  -4   1  11        0.05        0.87      0.78 o
  -3   1  11        3.60        5.79      1.05 o
  -2   1  11        2.79        4.70      0.86 o
  -1   1  11       35.85       33.89      1.84 o
   0   1  11        1.36       -0.04      0.55 o
   1   1  11        1.20        0.64      0.78 o
   2   1  11        1.09        0.91      0.50 o
   3   1  11        3.05        5.81      0.71 o
   4   1  11        7.55        8.15      0.91 o
   5   1  11        6.40        7.76      0.92 o
   6   1  11        7.27        6.53      1.23 o
  -5   2  11        1.82        1.40      1.15 o
  -4   2  11        0.07       -0.41      0.76 o
  -3   2  11        4.10        2.65      2.02 o
  -2   2  11       24.13       18.51      2.93 o
  -1   2  11        1.20        3.48      0.82 o
   0   2  11       10.43        6.08      1.33 o
   1   2  11        0.43        0.00      0.48 o
   2   2  11        0.73        1.49      0.55 o
   3   2  11        0.09        0.44      0.48 o
   4   2  11        1.24        1.95      0.81 o
   5   2  11        0.49        0.21      0.77 o
   6   2  11        1.10        0.55      1.82 o
   7   2  11        0.06        1.87      1.77 o
  -4   3  11        0.01        0.09      0.84 o
  -3   3  11        0.67        1.44      1.78 o
  -2   3  11        1.83        2.54      0.77 o
  -1   3  11        0.72        1.13      0.64 o
   0   3  11       12.41       13.27      1.29 o
   1   3  11        4.93        4.92      0.68 o
   2   3  11       50.02       47.56      1.68 o
   3   3  11       23.61       23.71      1.21 o
   4   3  11        1.46        2.12      0.75 o
   5   3  11        0.01        2.11      0.77 o
   6   3  11        0.07       -1.17      1.17 o
   7   3  11        3.19        5.29      2.11 o
  -4   4  11        0.18       -0.67      1.49 o
  -3   4  11        4.44        9.44      1.20 o
  -2   4  11        0.20        0.56      0.77 o
  -1   4  11        0.18        1.26      1.48 o
   0   4  11        3.85        3.61      1.44 o
   1   4  11        2.23        3.36      0.73 o
   2   4  11        4.45        5.46      0.75 o
   3   4  11        0.67        1.08      1.09 o
   4   4  11        2.23        2.15      0.82 o
   5   4  11        0.07        0.49      0.77 o
   6   4  11        3.02        1.76      2.48 o
  -3   5  11        7.17        9.19      1.33 o
  -2   5  11        0.65        1.19      0.83 o
  -1   5  11        5.36        5.26      1.60 o
   0   5  11        0.68        0.90      0.66 o
   1   5  11       19.19       19.47      2.57 o
   2   5  11       27.24       22.11      1.21 o
   3   5  11        1.23        1.11      0.75 o
   4   5  11        3.34        2.90      0.91 o
   5   5  11        0.43        1.49      0.78 o
   6   5  11        5.12        3.14      1.08 o
  -2   6  11        0.24        1.25      1.02 o
  -1   6  11        0.33        0.88      0.79 o
   0   6  11        3.11        4.27      0.89 o
   1   6  11        0.24        0.31      1.31 o
   2   6  11        5.33        6.82      1.43 o
   3   6  11        4.59        8.52      2.26 o
   4   6  11        0.35       -0.44      0.62 o
   5   6  11        0.06       -0.51      1.12 o
  -1   7  11        4.85        6.84      1.18 o
   0   7  11        0.32        1.32      0.76 o
   1   7  11        1.51        0.93      0.98 o
   2   7  11        0.01        0.11      0.94 o
   3   7  11        5.69        6.52      1.02 o
   4   7  11        0.00        0.55      2.02 o
   1   8  11        0.40        1.12      1.20 o
   2   8  11        7.06       11.47      1.79 o
   3   8  11        1.46        1.52      0.87 o
   4   8  11        0.07        1.46      1.27 o
  -3  -5  12        0.01       -0.15      1.21 o
  -2  -5  12        0.07       -1.55      1.76 o
  -1  -5  12       12.87       13.40      1.46 o
   0  -5  12       13.97       14.98      2.04 o
  -4  -4  12        8.27       11.85      2.14 o
  -3  -4  12        3.42        3.39      1.49 o
  -2  -4  12        0.02        0.83      1.17 o
  -1  -4  12        5.60        4.47      1.95 o
   0  -4  12        0.01       -0.98      0.98 o
   1  -4  12       21.63       21.59      1.71 o
   2  -4  12        0.80        1.15      1.22 o
  -4  -3  12        0.33        0.73      0.97 o
  -3  -3  12        1.00        1.16      0.86 o
  -2  -3  12        5.16        4.28      1.08 o
  -1  -3  12       15.08       17.82      2.08 o
   0  -3  12        2.94        1.71      0.96 o
   1  -3  12        8.62       11.40      1.85 o
   2  -3  12        6.76        9.30      1.18 o
   3  -3  12        4.28        3.73      1.36 o
  -4  -2  12       19.03       21.43      2.62 o
  -3  -2  12        0.77       -0.01      1.33 o
  -2  -2  12       14.55       16.35      1.49 o
  -1  -2  12        2.32        3.99      0.93 o
   0  -2  12        6.37        7.17      0.85 o
   1  -2  12        2.23        1.77      0.88 o
   2  -2  12        2.68        7.06      1.15 o
   3  -2  12        6.54        8.69      1.21 o
   4  -2  12       11.37        9.74      1.79 o
  -4  -1  12       34.93       40.40      2.33 o
  -3  -1  12        4.44        3.92      1.00 o
  -2  -1  12       22.66       24.74      1.77 o
  -1  -1  12        0.23       -0.94      0.96 o
   0  -1  12        3.17        3.62      0.86 o
   1  -1  12        8.78        9.31      0.93 o
   2  -1  12        4.70        5.31      0.85 o
   3  -1  12       65.84       63.42      3.99 o
   4  -1  12        0.31        0.45      0.94 o
   5  -1  12       42.60       41.83      3.39 o
  -4   0  12        1.59        1.78      1.07 o
  -3   0  12        6.86        9.28      1.95 o
  -2   0  12       10.86       11.85      1.39 o
  -1   0  12       23.66       23.85      1.68 o
   0   0  12        1.59        1.18      0.73 o
   1   0  12        9.26        9.47      1.31 o
   2   0  12        0.41        1.42      1.11 o
   3   0  12       40.09       39.51      1.73 o
   4   0  12       11.04       14.07      1.38 o
   5   0  12       14.45        9.96      1.91 o
  -4   1  12        0.89       -0.10      1.00 o
  -3   1  12        1.54        2.25      1.69 o
  -2   1  12       17.24       19.97      1.64 o
  -1   1  12        0.08        0.58      0.73 o
   0   1  12        9.72       10.75      1.21 o
   1   1  12        0.31        1.41      0.59 o
   2   1  12        3.33        3.87      0.89 o
   3   1  12        8.08        8.51      0.81 o
   4   1  12       14.91       16.20      1.21 o
   5   1  12        0.94        1.98      0.76 o
  -3   2  12        0.28       -0.74      0.74 o
  -2   2  12       33.73       33.18      2.06 o
  -1   2  12        7.99        7.02      1.12 o
   0   2  12        4.10        2.97      0.87 o
   1   2  12        3.96        4.36      0.86 o
   2   2  12        4.83        3.56      0.66 o
   3   2  12       20.91       25.02      1.34 o
   4   2  12        4.59        5.55      1.05 o
   5   2  12        7.05        8.16      1.19 o
  -3   3  12       16.26       17.39      1.64 o
  -2   3  12        0.28        0.00      0.73 o
  -1   3  12       10.89       14.75      3.33 o
   0   3  12        1.66        1.44      2.12 o
   1   3  12        0.72        1.82      0.96 o
   2   3  12        0.58       -0.44      1.24 o
   3   3  12        4.79        5.63      1.71 o
   4   3  12        2.36        5.53      1.05 o
   5   3  12        0.09        2.51      0.97 o
  -2   4  12        7.51        8.09      1.30 o
  -1   4  12       12.10       14.37      1.40 o
   0   4  12       12.42       12.11      1.29 o
   1   4  12        0.28       -0.71      1.70 o
   2   4  12       21.91       22.43      1.74 o
   3   4  12       16.83       16.10      1.84 o
   4   4  12        4.54        3.47      0.95 o
   5   4  12        0.76        1.26      0.95 o
  -1   5  12        2.62        4.07      1.00 o
   0   5  12        2.85        6.81      1.05 o
   1   5  12        3.73        5.37      0.95 o
   2   5  12        0.05        0.00      0.89 o
   3   5  12        2.46        5.05      1.07 o
   4   5  12        6.44        8.44      1.23 o
  -1   6  12        2.63        1.97      1.48 o
   0   6  12        3.97        5.70      1.49 o
   1   6  12        0.04       -0.83      0.83 o
   2   6  12        5.16        7.40      1.60 o
   3   6  12        0.05        0.68      0.85 o
   4   6  12        6.08        6.68      1.63 o
   1  -3  13        8.45       10.03      1.76 o
  -3  -2  13        3.70        5.40      2.12 o
  -2  -2  13        0.25        0.56      1.73 o
  -1  -2  13        3.67        4.35      2.47 o
   0  -2  13        0.06       -0.41      1.22 o
   1  -2  13       13.74       15.96      2.19 o
   2  -2  13        1.50        4.65      1.46 o
  -2  -1  13        7.34        7.10      1.21 o
  -1  -1  13        7.79        7.48      1.22 o
   0  -1  13       16.87       18.08      2.40 o
   1  -1  13        1.37        1.16      0.83 o
   2  -1  13        4.57        6.98      1.16 o
  -2   0  13        2.82        2.62      1.08 o
  -1   0  13        0.94        1.36      0.93 o
   0   0  13        8.52        9.98      1.22 o
   1   0  13        0.14        0.59      0.84 o
   2   0  13        3.69        7.47      0.92 o
   3   0  13        4.43        4.44      0.95 o
  -2   1  13        3.52        2.69      1.17 o
  -1   1  13       11.17        8.77      1.33 o
   0   1  13        0.61       -0.03      0.82 o
   1   1  13        0.85        1.51      0.79 o
   2   1  13        0.01        0.07      0.57 o
   3   1  13        3.74        4.40      0.85 o
   4   1  13        0.77        2.51      1.13 o
  -1   2  13        0.00        0.17      1.01 o
   0   2  13        0.85        1.01      1.31 o
   1   2  13        0.13        1.09      0.98 o
   2   2  13        1.59        0.99      0.69 o
   3   2  13       13.35       13.62      1.12 o
   4   2  13       11.10       10.19      1.46 o
  -1   3  13       10.75       14.16      2.08 o
   0   3  13        0.03        0.40      1.01 o
   1   3  13        2.87        5.36      1.01 o
   2   3  13        0.05        0.10      0.80 o
   3   3  13        1.59        1.55      0.72 o
   0   4  13        0.11        0.65      1.17 o
   1   4  13        6.44       10.32      1.36 o
   2   4  13        0.54        0.72      1.11 o
   3   4  13        7.76        8.84      1.63 o
   1   5  13        0.26        0.11      1.29 o
 
